# Supplementary material for: Auditory midbrain coding of statistical learning that results from discontinuous sensory stimulation
Source: PLoS Biol. 2018 Jul 26;16(7):e2005114. doi: 10.1371/journal.pbio.2005114 (PMC6065201; doi:10.1371/journal.pbio.2005114)
Supplement: S1 Data — (XLSX) [file pbio.2005114.s001.xlsx]

## Sheet: Figure 1C
Inter visit time - Cumulative proportion
	Interval time visit (s)
Group	0	60	120	180	240	300	360	420	480	540	600	660	720	780	840	900	960	1020	1080	1140	1200	1260	1320	1380	1440	1500	1560	1620	1680	1740	1800	1860	1920	1980	2040	2100	2160	2220	2280	2340	2400	2460	2520	2580	2640	2700	2760	2820	2880
control	0.202677	0.325048	0.395793	0.447419	0.497132	0.546845	0.575526	0.609943	0.659656	0.684512	0.717017	0.753346	0.783939	0.806883	0.82218	0.835564	0.862333	0.871893	0.883365	0.889101	0.902486	0.912046	0.91587	0.919694	0.923518	0.92543	0.92543	0.927342	0.931166	0.931166	0.93499	0.936902	0.938815	0.940727	0.940727	0.942639	0.944551	0.944551	0.944551	0.944551	0.944551	0.944551	0.944551	0.946463	0.946463	0.946463	0.946463	0.946463	0.946463
control	0.343284	0.488273	0.52452	0.54371	0.560768	0.579957	0.592751	0.601279	0.628998	0.648188	0.667377	0.682303	0.697228	0.707889	0.71855	0.744136	0.769723	0.788913	0.803838	0.808102	0.820896	0.829424	0.842217	0.848614	0.855011	0.863539	0.869936	0.876333	0.880597	0.884861	0.886994	0.889126	0.889126	0.891258	0.899787	0.899787	0.904051	0.910448	0.910448	0.916844	0.918977	0.918977	0.921109	0.921109	0.921109	0.923241	0.927505	0.927505	0.93177
control	0.248408	0.366879	0.452229	0.494268	0.529936	0.571975	0.614013	0.653503	0.694268	0.733758	0.770701	0.797452	0.819108	0.838217	0.857325	0.870064	0.884076	0.894268	0.900637	0.909554	0.917197	0.922293	0.929936	0.93121	0.93121	0.933758	0.93758	0.93758	0.93758	0.938854	0.940127	0.941401	0.941401	0.941401	0.941401	0.941401	0.942675	0.942675	0.943949	0.943949	0.945223	0.949045	0.949045	0.952866	0.952866	0.952866	0.95414	0.95414	0.95414
control	0.259023	0.422505	0.501062	0.541401	0.58811	0.615711	0.647558	0.683652	0.704883	0.726115	0.754777	0.783439	0.802548	0.825902	0.845011	0.853503	0.86518	0.875796	0.888535	0.892781	0.898089	0.902335	0.907643	0.915074	0.921444	0.92569	0.927813	0.933121	0.934183	0.935244	0.935244	0.936306	0.941614	0.943737	0.94586	0.946921	0.946921	0.949045	0.952229	0.953291	0.953291	0.953291	0.953291	0.954352	0.954352	0.955414	0.955414	0.955414	0.955414
control	0.289125	0.423077	0.484085	0.539788	0.575597	0.618037	0.655172	0.683024	0.717507	0.742706	0.777188	0.791777	0.823607	0.842175	0.860743	0.871353	0.883289	0.892573	0.907162	0.917772	0.920424	0.927056	0.928382	0.928382	0.929708	0.933687	0.93634	0.940318	0.940318	0.942971	0.945623	0.94695	0.94695	0.94695	0.948276	0.950928	0.950928	0.952255	0.952255	0.953581	0.954907	0.954907	0.954907	0.954907	0.954907	0.956233	0.95756	0.95756	0.958886
control	0.205506	0.364798	0.442478	0.513274	0.572271	0.616519	0.654867	0.705015	0.738446	0.777778	0.813176	0.845624	0.86824	0.886922	0.903638	0.915438	0.926254	0.93117	0.944936	0.948869	0.949853	0.952802	0.954769	0.956735	0.957719	0.957719	0.960669	0.961652	0.961652	0.961652	0.961652	0.962635	0.963618	0.964602	0.964602	0.964602	0.965585	0.965585	0.966568	0.968535	0.969518	0.969518	0.969518	0.969518	0.969518	0.969518	0.969518	0.969518	0.969518
control	0.300508	0.458069	0.534307	0.598475	0.655019	0.702033	0.753494	0.789708	0.827827	0.858323	0.882465	0.900889	0.912325	0.925032	0.937103	0.939009	0.949809	0.954892	0.958704	0.961881	0.963151	0.963787	0.965693	0.966963	0.968234	0.968869	0.968869	0.969504	0.97014	0.970775	0.97141	0.97141	0.97141	0.97141	0.972046	0.972046	0.972681	0.972681	0.972681	0.973316	0.973316	0.973952	0.974587	0.974587	0.975222	0.975222	0.975222	0.975858	0.975858
control	0.286713	0.465035	0.537063	0.597203	0.653147	0.688112	0.722378	0.754545	0.78042	0.812587	0.840559	0.865035	0.887413	0.903497	0.920979	0.930769	0.935664	0.943357	0.945455	0.95035	0.955245	0.958741	0.962238	0.963636	0.965035	0.965734	0.966434	0.967133	0.967832	0.968531	0.969231	0.96993	0.96993	0.96993	0.96993	0.96993	0.970629	0.970629	0.970629	0.970629	0.970629	0.970629	0.970629	0.970629	0.970629	0.971329	0.971329	0.971329	0.972727
control	0.255166	0.392633	0.460916	0.512129	0.564241	0.596586	0.642408	0.690027	0.734052	0.777179	0.809524	0.837376	0.865229	0.883199	0.902965	0.914645	0.929021	0.934412	0.938005	0.942498	0.946092	0.950584	0.953279	0.954178	0.955975	0.956873	0.956873	0.957772	0.957772	0.95867	0.95867	0.95867	0.959569	0.959569	0.960467	0.960467	0.961366	0.963163	0.963163	0.963163	0.963163	0.963163	0.963163	0.963163	0.963163	0.96496	0.96496	0.965858	0.965858
control	0.25528	0.411387	0.48393	0.53719	0.583104	0.62259	0.663912	0.707071	0.73921	0.770432	0.799816	0.820937	0.84022	0.859504	0.873278	0.887971	0.89899	0.906336	0.916437	0.926538	0.932048	0.936639	0.939394	0.94123	0.945822	0.947658	0.948577	0.949495	0.951331	0.95225	0.953168	0.954086	0.954086	0.954086	0.954086	0.955923	0.955923	0.955923	0.957759	0.958678	0.958678	0.960514	0.960514	0.960514	0.960514	0.961433	0.962351	0.962351	0.963269
control	0.12093	0.189147	0.257364	0.313178	0.393798	0.48062	0.542636	0.620155	0.677519	0.728682	0.75969	0.786047	0.803101	0.831008	0.854264	0.868217	0.883721	0.897674	0.906977	0.910078	0.916279	0.924031	0.928682	0.933333	0.934884	0.934884	0.937984	0.941085	0.941085	0.941085	0.941085	0.942636	0.944186	0.945736	0.945736	0.945736	0.945736	0.945736	0.945736	0.948837	0.948837	0.948837	0.948837	0.950388	0.950388	0.950388	0.950388	0.950388	0.950388
control	0.19573	0.294187	0.361803	0.421115	0.472123	0.519573	0.572954	0.619217	0.672598	0.720047	0.765125	0.792408	0.820878	0.848161	0.862396	0.8707	0.888493	0.897983	0.912218	0.919336	0.925267	0.927639	0.934757	0.938316	0.94306	0.944247	0.946619	0.948992	0.950178	0.951364	0.95255	0.954923	0.956109	0.956109	0.957295	0.958482	0.959668	0.959668	0.959668	0.959668	0.960854	0.96204	0.96204	0.96204	0.96204	0.96204	0.96204	0.96204	0.96204
control	0.169903	0.268608	0.315534	0.355987	0.39644	0.436893	0.470874	0.488673	0.530744	0.559871	0.605178	0.658576	0.694175	0.726537	0.754045	0.788026	0.817152	0.830097	0.849515	0.860841	0.877023	0.893204	0.899676	0.907767	0.914239	0.917476	0.923948	0.925566	0.927184	0.928803	0.932039	0.935275	0.936893	0.940129	0.941748	0.943366	0.946602	0.94822	0.94822	0.94822	0.949838	0.949838	0.949838	0.949838	0.949838	0.949838	0.951456	0.951456	0.951456
control	0.270415	0.443106	0.503347	0.548862	0.599732	0.638554	0.686747	0.730924	0.761714	0.78581	0.813922	0.83668	0.85676	0.878179	0.884873	0.89826	0.907631	0.915663	0.923695	0.92905	0.930388	0.941098	0.945114	0.94913	0.951807	0.953146	0.955823	0.955823	0.958501	0.958501	0.958501	0.958501	0.959839	0.959839	0.959839	0.961178	0.961178	0.962517	0.962517	0.962517	0.962517	0.962517	0.963855	0.963855	0.967871	0.967871	0.967871	0.967871	0.967871
control	0.302863	0.484581	0.547357	0.595815	0.640969	0.672907	0.705947	0.742291	0.76652	0.795154	0.823789	0.84141	0.861233	0.875551	0.884361	0.894273	0.900881	0.90859	0.918502	0.921806	0.92511	0.931718	0.939427	0.939427	0.939427	0.940529	0.94163	0.947137	0.949339	0.953744	0.953744	0.953744	0.954846	0.957048	0.959251	0.959251	0.959251	0.959251	0.959251	0.962555	0.962555	0.962555	0.964758	0.965859	0.965859	0.96696	0.96696	0.968062	0.968062
control	0.342152	0.497354	0.563492	0.604938	0.651675	0.698413	0.752205	0.783951	0.821869	0.856261	0.880952	0.897707	0.910053	0.92328	0.928571	0.935626	0.940917	0.942681	0.947972	0.954145	0.955908	0.958554	0.960317	0.961199	0.961199	0.962081	0.963845	0.964727	0.965608	0.965608	0.965608	0.965608	0.96649	0.96649	0.96649	0.96649	0.96649	0.967372	0.967372	0.968254	0.968254	0.968254	0.969136	0.969136	0.969136	0.970018	0.970018	0.970018	0.970899
control	0.0918367	0.22449	0.289116	0.326531	0.384354	0.414966	0.479592	0.52381	0.571429	0.591837	0.629252	0.663265	0.690476	0.734694	0.768707	0.789116	0.802721	0.812925	0.836735	0.843537	0.857143	0.87415	0.87415	0.880952	0.897959	0.897959	0.901361	0.904762	0.904762	0.904762	0.904762	0.904762	0.904762	0.908163	0.908163	0.911565	0.911565	0.918367	0.921769	0.921769	0.921769	0.921769	0.92517	0.92517	0.92517	0.92517	0.92517	0.928571	0.928571
control	0.165653	0.237082	0.284195	0.331307	0.378419	0.43921	0.50304	0.553191	0.601824	0.641337	0.680851	0.718845	0.764438	0.787234	0.81155	0.834347	0.854103	0.870821	0.878419	0.884498	0.890578	0.895137	0.899696	0.902736	0.905775	0.908815	0.911854	0.916413	0.919453	0.920973	0.922492	0.927052	0.927052	0.931611	0.933131	0.933131	0.93465	0.93465	0.93465	0.93617	0.93769	0.93921	0.93921	0.940729	0.942249	0.942249	0.943769	0.943769	0.945289
control	0.0924528	0.192453	0.24717	0.30566	0.330189	0.367925	0.407547	0.462264	0.515094	0.567925	0.615094	0.666038	0.701887	0.718868	0.732075	0.754717	0.779245	0.792453	0.8	0.813208	0.826415	0.835849	0.841509	0.849057	0.854717	0.856604	0.860377	0.864151	0.869811	0.869811	0.873585	0.879245	0.879245	0.883019	0.886792	0.892453	0.89434	0.898113	0.9	0.901887	0.903774	0.90566	0.909434	0.911321	0.913208	0.915094	0.915094	0.916981	0.916981
control	0.143043	0.254876	0.312094	0.358908	0.408322	0.456437	0.516255	0.563069	0.611183	0.660598	0.706112	0.741222	0.772432	0.79844	0.821847	0.840052	0.854356	0.871261	0.879064	0.888166	0.897269	0.902471	0.911573	0.918075	0.924577	0.925878	0.928479	0.928479	0.928479	0.931079	0.93238	0.93498	0.936281	0.936281	0.936281	0.936281	0.937581	0.941482	0.942783	0.944083	0.944083	0.945384	0.946684	0.947984	0.949285	0.949285	0.950585	0.951886	0.951886
control	0.131185	0.237054	0.294591	0.347526	0.405063	0.466053	0.535098	0.592635	0.64672	0.69275	0.733026	0.765247	0.791715	0.821634	0.837745	0.857307	0.873418	0.887227	0.901036	0.90794	0.912543	0.920598	0.921749	0.9229	0.926352	0.932106	0.933257	0.934407	0.934407	0.934407	0.935558	0.936709	0.93901	0.940161	0.940161	0.941312	0.941312	0.941312	0.943613	0.943613	0.943613	0.943613	0.944764	0.945915	0.945915	0.945915	0.947066	0.948216	0.948216
predictable	0.301391	0.446677	0.491499	0.531685	0.588872	0.62442	0.658423	0.700155	0.749614	0.766615	0.794436	0.81762	0.829985	0.840804	0.853168	0.867079	0.877898	0.887172	0.896445	0.899536	0.914992	0.92272	0.925811	0.928903	0.931994	0.939722	0.942813	0.944359	0.944359	0.94745	0.948995	0.950541	0.952087	0.953632	0.953632	0.953632	0.953632	0.953632	0.955178	0.958269	0.959815	0.959815	0.96136	0.96136	0.96136	0.96136	0.962906	0.964451	0.964451
predictable	0.287248	0.472483	0.534228	0.578523	0.618792	0.642953	0.675168	0.70604	0.728859	0.754362	0.777181	0.798658	0.812081	0.838926	0.848322	0.85906	0.873826	0.887248	0.892617	0.900671	0.911409	0.915436	0.922148	0.92349	0.926174	0.928859	0.934228	0.938255	0.939597	0.942282	0.942282	0.943624	0.946309	0.951678	0.951678	0.951678	0.95302	0.95302	0.95302	0.954362	0.954362	0.954362	0.954362	0.954362	0.954362	0.955705	0.957047	0.957047	0.959732
predictable	0.430439	0.59944	0.656396	0.689076	0.706816	0.72549	0.744164	0.764706	0.78338	0.796452	0.813259	0.829132	0.849673	0.863679	0.872082	0.882353	0.887955	0.898226	0.910364	0.914099	0.917834	0.918768	0.920635	0.922502	0.926237	0.927171	0.930906	0.935574	0.938375	0.939309	0.939309	0.943044	0.948646	0.950514	0.952381	0.953315	0.955182	0.957049	0.957983	0.958917	0.959851	0.959851	0.959851	0.960784	0.961718	0.961718	0.961718	0.961718	0.963585
predictable	0.373877	0.545957	0.61783	0.664824	0.692467	0.728404	0.757429	0.785764	0.807187	0.829993	0.850035	0.867312	0.881133	0.892882	0.899793	0.91085	0.918452	0.924672	0.929509	0.933656	0.937111	0.941949	0.944713	0.946786	0.948169	0.949551	0.949551	0.950933	0.954388	0.955079	0.956462	0.957153	0.957153	0.957153	0.957844	0.958535	0.959226	0.960608	0.96199	0.96199	0.962681	0.962681	0.962681	0.963372	0.963372	0.965446	0.966828	0.966828	0.967519
predictable	0.309601	0.405609	0.475728	0.519957	0.553398	0.594391	0.632147	0.670982	0.699029	0.733549	0.769148	0.796117	0.823085	0.847896	0.868393	0.886731	0.895361	0.902913	0.911543	0.918015	0.920173	0.923409	0.928803	0.938511	0.93959	0.93959	0.942826	0.944984	0.947141	0.952535	0.954693	0.955771	0.955771	0.95685	0.957929	0.957929	0.959008	0.959008	0.962244	0.962244	0.962244	0.964401	0.964401	0.964401	0.964401	0.96548	0.96548	0.966559	0.966559
predictable	0.291262	0.443366	0.504854	0.549083	0.581446	0.615965	0.642934	0.668824	0.700108	0.728155	0.757282	0.774542	0.79288	0.809061	0.825243	0.839266	0.855448	0.864078	0.875944	0.888889	0.899676	0.907228	0.9137	0.919094	0.923409	0.93096	0.934196	0.938511	0.940669	0.942826	0.942826	0.943905	0.947141	0.947141	0.94822	0.953614	0.955771	0.957929	0.959008	0.959008	0.961165	0.962244	0.962244	0.963323	0.963323	0.963323	0.96548	0.96548	0.96548
predictable	0.299285	0.417773	0.484168	0.534219	0.568948	0.602656	0.638407	0.668029	0.698672	0.724208	0.74668	0.770174	0.794688	0.812053	0.834525	0.85904	0.874362	0.891726	0.898876	0.908069	0.911134	0.91522	0.918284	0.926456	0.931563	0.93667	0.938713	0.939734	0.940756	0.940756	0.942799	0.94382	0.945863	0.946885	0.949949	0.949949	0.949949	0.95097	0.951992	0.951992	0.953013	0.954035	0.955056	0.955056	0.955056	0.955056	0.955056	0.955056	0.955056
predictable	0.233189	0.330803	0.390456	0.441432	0.472885	0.516269	0.550976	0.593275	0.643167	0.684382	0.724512	0.758134	0.79718	0.817787	0.835141	0.850325	0.867679	0.876356	0.881779	0.893709	0.898048	0.907809	0.914317	0.918655	0.925163	0.930586	0.933839	0.934924	0.936009	0.938178	0.938178	0.939262	0.939262	0.940347	0.942516	0.942516	0.943601	0.946855	0.946855	0.946855	0.947939	0.949024	0.950108	0.950108	0.952278	0.952278	0.952278	0.953362	0.953362
predictable	0.430545	0.549501	0.602456	0.636992	0.66769	0.696853	0.722947	0.749808	0.771297	0.785879	0.805065	0.828089	0.843438	0.863392	0.879509	0.893323	0.901765	0.910975	0.917114	0.920184	0.926324	0.930161	0.935533	0.937068	0.942441	0.943975	0.947813	0.95165	0.953952	0.956255	0.95779	0.960092	0.960092	0.960092	0.96086	0.96086	0.961627	0.962394	0.962394	0.962394	0.962394	0.962394	0.963162	0.963929	0.963929	0.964697	0.964697	0.965464	0.965464
predictable	0.0948767	0.176471	0.254269	0.301708	0.370019	0.411765	0.470588	0.510436	0.586338	0.628083	0.6926	0.728653	0.766603	0.796964	0.819734	0.844402	0.86148	0.867173	0.874763	0.882353	0.891841	0.895636	0.897533	0.908918	0.914611	0.918406	0.922201	0.922201	0.922201	0.925996	0.927894	0.929791	0.933586	0.935484	0.937381	0.937381	0.937381	0.937381	0.939279	0.939279	0.941176	0.941176	0.941176	0.941176	0.941176	0.943074	0.944972	0.944972	0.944972
predictable	0.130435	0.194951	0.26087	0.335203	0.375877	0.42777	0.502104	0.553997	0.601683	0.635344	0.685835	0.734923	0.771388	0.795231	0.821879	0.835905	0.86115	0.880785	0.894811	0.897616	0.899018	0.903226	0.908836	0.913043	0.915849	0.920056	0.920056	0.921459	0.921459	0.922861	0.924264	0.924264	0.925666	0.927069	0.928471	0.928471	0.929874	0.929874	0.929874	0.931276	0.931276	0.931276	0.931276	0.934081	0.934081	0.934081	0.938289	0.941094	0.941094
predictable	0.135318	0.209743	0.254398	0.2977	0.334235	0.364005	0.411367	0.4682	0.519621	0.572395	0.623816	0.683356	0.734777	0.768606	0.79567	0.834912	0.852503	0.871448	0.891746	0.903924	0.91475	0.925575	0.928281	0.932341	0.936401	0.936401	0.94046	0.941813	0.941813	0.941813	0.941813	0.941813	0.941813	0.943166	0.94452	0.94452	0.94452	0.94452	0.947226	0.947226	0.947226	0.947226	0.947226	0.949932	0.949932	0.949932	0.949932	0.955345	0.955345
predictable	0.160099	0.284483	0.358374	0.407635	0.448276	0.495074	0.527094	0.562808	0.609606	0.641626	0.69335	0.735222	0.768473	0.805419	0.828818	0.846059	0.8633	0.883005	0.891626	0.900246	0.907635	0.91133	0.915025	0.919951	0.923645	0.924877	0.928571	0.929803	0.931034	0.932266	0.934729	0.937192	0.937192	0.937192	0.937192	0.937192	0.939655	0.939655	0.939655	0.939655	0.939655	0.939655	0.939655	0.942118	0.942118	0.94335	0.945813	0.945813	0.945813
predictable	0.111266	0.244784	0.300417	0.342142	0.396384	0.438108	0.484006	0.52573	0.561892	0.598053	0.648122	0.674548	0.705146	0.734353	0.76217	0.789986	0.810848	0.838665	0.852573	0.867872	0.878999	0.891516	0.894298	0.901252	0.908206	0.912378	0.91516	0.919332	0.923505	0.923505	0.927677	0.929068	0.930459	0.930459	0.930459	0.930459	0.930459	0.93185	0.934631	0.936022	0.936022	0.937413	0.938804	0.940195	0.940195	0.940195	0.942976	0.942976	0.944367
predictable	0.233333	0.317284	0.360494	0.398765	0.435802	0.48642	0.535802	0.58642	0.640741	0.685185	0.724691	0.745679	0.777778	0.809877	0.837037	0.853086	0.87284	0.888889	0.898765	0.906173	0.911111	0.918519	0.923457	0.92716	0.928395	0.933333	0.935802	0.937037	0.940741	0.940741	0.94321	0.944444	0.945679	0.946914	0.946914	0.948148	0.950617	0.951852	0.951852	0.951852	0.951852	0.953086	0.953086	0.953086	0.955556	0.955556	0.955556	0.955556	0.95679
predictable	0.212192	0.309496	0.361079	0.398593	0.447831	0.487691	0.529894	0.559203	0.608441	0.654162	0.690504	0.732708	0.770223	0.801876	0.825322	0.842907	0.853458	0.867526	0.876905	0.886284	0.895662	0.902696	0.908558	0.915592	0.917937	0.922626	0.928488	0.932005	0.935522	0.935522	0.936694	0.936694	0.937866	0.939039	0.940211	0.9449	0.948417	0.948417	0.94959	0.950762	0.950762	0.950762	0.951934	0.954279	0.954279	0.954279	0.954279	0.955451	0.957796
predictable	0.181347	0.262522	0.295337	0.321244	0.35924	0.416235	0.454231	0.509499	0.556131	0.601036	0.65285	0.704663	0.753022	0.789292	0.818653	0.846287	0.875648	0.889465	0.896373	0.905009	0.91019	0.913644	0.918826	0.92228	0.924007	0.927461	0.932642	0.932642	0.937824	0.939551	0.941278	0.941278	0.941278	0.943005	0.946459	0.946459	0.946459	0.948187	0.948187	0.949914	0.949914	0.949914	0.949914	0.949914	0.949914	0.949914	0.949914	0.953368	0.953368
predictable	0.206655	0.294221	0.357268	0.383538	0.423818	0.469352	0.513135	0.535902	0.581436	0.621716	0.658494	0.705779	0.742557	0.76007	0.784588	0.810858	0.824869	0.838879	0.85289	0.861646	0.868651	0.882662	0.89317	0.903678	0.908932	0.915937	0.921191	0.921191	0.924694	0.924694	0.926445	0.929947	0.93345	0.93345	0.93345	0.93345	0.93345	0.935201	0.935201	0.936953	0.942207	0.943958	0.945709	0.945709	0.945709	0.945709	0.945709	0.945709	0.947461
predictable	0.255814	0.343023	0.382267	0.415698	0.459302	0.491279	0.521802	0.555233	0.606105	0.646802	0.675872	0.713663	0.739826	0.776163	0.805233	0.819767	0.840116	0.854651	0.867733	0.875	0.888081	0.899709	0.90407	0.90843	0.918605	0.920058	0.921512	0.924419	0.924419	0.928779	0.928779	0.931686	0.93314	0.934593	0.934593	0.934593	0.934593	0.936047	0.9375	0.938953	0.94186	0.94186	0.943314	0.943314	0.943314	0.943314	0.943314	0.943314	0.943314
predictable	0.221675	0.321839	0.359606	0.399015	0.425287	0.463054	0.497537	0.553366	0.591133	0.64532	0.676519	0.691297	0.722496	0.743842	0.770115	0.789819	0.821018	0.834154	0.858785	0.868637	0.873563	0.883415	0.891626	0.896552	0.909688	0.912972	0.916256	0.91954	0.922824	0.924466	0.92775	0.929392	0.931034	0.931034	0.931034	0.931034	0.931034	0.934319	0.935961	0.935961	0.935961	0.935961	0.937603	0.939245	0.939245	0.939245	0.939245	0.939245	0.939245
predictable	0.193858	0.31094	0.395393	0.458733	0.527831	0.585413	0.639155	0.68906	0.746641	0.785029	0.808061	0.846449	0.882917	0.902111	0.925144	0.93858	0.948177	0.957774	0.959693	0.961612	0.961612	0.961612	0.963532	0.963532	0.963532	0.96737	0.96929	0.96929	0.96929	0.96929	0.96929	0.96929	0.96929	0.96929	0.971209	0.971209	0.971209	0.971209	0.971209	0.971209	0.971209	0.971209	0.971209	0.971209	0.971209	0.971209	0.971209	0.971209	0.971209
predictable	0.133226	0.269663	0.346709	0.402889	0.4687	0.532905	0.58427	0.640449	0.688604	0.741573	0.784912	0.817014	0.858748	0.886035	0.898876	0.911717	0.929374	0.9374	0.948636	0.953451	0.955056	0.955056	0.956661	0.958266	0.958266	0.961477	0.961477	0.961477	0.963082	0.963082	0.963082	0.963082	0.963082	0.963082	0.964687	0.964687	0.964687	0.964687	0.964687	0.964687	0.964687	0.964687	0.964687	0.964687	0.964687	0.964687	0.964687	0.966292	0.966292
predictable	0.0866426	0.166065	0.220217	0.252708	0.32852	0.350181	0.407942	0.454874	0.512635	0.566787	0.602888	0.649819	0.68231	0.740072	0.765343	0.776173	0.805054	0.823105	0.841155	0.848375	0.859206	0.870036	0.870036	0.877256	0.880866	0.884477	0.884477	0.891697	0.898917	0.909747	0.913357	0.913357	0.913357	0.916968	0.916968	0.920578	0.920578	0.924188	0.924188	0.924188	0.924188	0.924188	0.924188	0.924188	0.924188	0.924188	0.924188	0.924188	0.924188
predictable	0.0632319	0.163934	0.23185	0.276347	0.332553	0.400468	0.451991	0.515222	0.571429	0.611241	0.660422	0.700234	0.744731	0.775176	0.807963	0.824356	0.852459	0.866511	0.880562	0.887588	0.899297	0.906323	0.906323	0.911007	0.920375	0.925059	0.9274	0.934426	0.934426	0.93911	0.93911	0.941452	0.941452	0.941452	0.941452	0.941452	0.941452	0.943794	0.943794	0.943794	0.943794	0.943794	0.943794	0.943794	0.943794	0.948478	0.948478	0.948478	0.948478
predictable	0.113186	0.247375	0.350058	0.439907	0.523921	0.616103	0.682614	0.751459	0.789965	0.834306	0.863477	0.884481	0.89965	0.915986	0.924154	0.926488	0.934656	0.936989	0.942824	0.943991	0.945158	0.947491	0.949825	0.950992	0.953326	0.954492	0.956826	0.95916	0.95916	0.95916	0.95916	0.95916	0.960327	0.961494	0.961494	0.961494	0.961494	0.961494	0.96266	0.96266	0.96266	0.96266	0.96266	0.96266	0.963827	0.964994	0.964994	0.964994	0.966161
predictable	0.086116	0.158172	0.200351	0.251318	0.300527	0.342707	0.388401	0.455185	0.507909	0.57645	0.629174	0.683656	0.72232	0.760984	0.787346	0.822496	0.84007	0.855888	0.86819	0.869947	0.880492	0.889279	0.892794	0.901582	0.906854	0.913884	0.915641	0.917399	0.920914	0.920914	0.920914	0.922671	0.922671	0.922671	0.922671	0.927944	0.929701	0.929701	0.929701	0.929701	0.929701	0.933216	0.934974	0.938489	0.938489	0.940246	0.940246	0.940246	0.942004
predictable	0.111515	0.278788	0.344242	0.391515	0.447273	0.50303	0.555152	0.601212	0.648485	0.684848	0.721212	0.766061	0.802424	0.818182	0.833939	0.848485	0.860606	0.870303	0.881212	0.889697	0.89697	0.907879	0.916364	0.922424	0.924848	0.928485	0.930909	0.935758	0.93697	0.941818	0.941818	0.941818	0.941818	0.941818	0.94303	0.944242	0.944242	0.946667	0.947879	0.949091	0.950303	0.951515	0.952727	0.953939	0.953939	0.953939	0.956364	0.957576	0.957576
predictable	0.0652174	0.140468	0.205686	0.249164	0.299331	0.361204	0.436455	0.478261	0.531773	0.586957	0.633779	0.675585	0.692308	0.715719	0.735786	0.770903	0.792642	0.814381	0.827759	0.841137	0.846154	0.856187	0.85786	0.869565	0.877926	0.884615	0.884615	0.88796	0.891304	0.892977	0.894649	0.894649	0.894649	0.899666	0.899666	0.901338	0.90301	0.906355	0.908027	0.911371	0.913043	0.913043	0.916388	0.91806	0.919732	0.919732	0.919732	0.921405	0.921405
predictable	0.101394	0.277567	0.386565	0.43853	0.498099	0.547529	0.588086	0.622307	0.661597	0.686946	0.717364	0.742712	0.766793	0.789607	0.807351	0.828897	0.839037	0.850444	0.863118	0.87199	0.883397	0.891001	0.897338	0.908745	0.91128	0.91128	0.920152	0.92142	0.927757	0.931559	0.934094	0.937896	0.940431	0.941698	0.941698	0.942966	0.942966	0.944233	0.946768	0.946768	0.949303	0.949303	0.949303	0.95057	0.95057	0.951838	0.951838	0.951838	0.951838
random	0.24575	0.326121	0.355487	0.392581	0.415765	0.460587	0.491499	0.522411	0.579598	0.604328	0.633694	0.664606	0.693972	0.718702	0.735703	0.76507	0.782071	0.800618	0.816074	0.829985	0.842349	0.853168	0.863988	0.871716	0.877898	0.887172	0.8949	0.897991	0.899536	0.902628	0.90881	0.914992	0.918083	0.92272	0.924266	0.925811	0.928903	0.928903	0.930448	0.931994	0.933539	0.935085	0.938176	0.938176	0.938176	0.938176	0.939722	0.941267	0.941267
random	0.243685	0.372957	0.407132	0.429421	0.450223	0.475483	0.506686	0.539376	0.560178	0.600297	0.630015	0.66419	0.695394	0.72214	0.742942	0.766716	0.789004	0.802377	0.820208	0.833581	0.851412	0.860327	0.869242	0.878158	0.881129	0.888559	0.897474	0.900446	0.906389	0.909361	0.913819	0.915305	0.915305	0.921248	0.92422	0.92422	0.927192	0.927192	0.930163	0.931649	0.936107	0.936107	0.936107	0.936107	0.936107	0.937593	0.939079	0.939079	0.939079
random	0.253012	0.350904	0.391566	0.423193	0.448795	0.486446	0.524096	0.573795	0.60994	0.646084	0.677711	0.701807	0.730422	0.763554	0.798193	0.816265	0.819277	0.837349	0.847892	0.861446	0.878012	0.88253	0.894578	0.900602	0.906627	0.912651	0.914157	0.914157	0.914157	0.915663	0.917169	0.924699	0.927711	0.930723	0.930723	0.933735	0.933735	0.935241	0.935241	0.938253	0.938253	0.938253	0.938253	0.938253	0.938253	0.939759	0.939759	0.939759	0.941265
random	0.195446	0.290323	0.339658	0.358634	0.375712	0.404175	0.43833	0.468691	0.495256	0.516129	0.548387	0.57685	0.609108	0.629981	0.656546	0.688805	0.71537	0.745731	0.759013	0.777989	0.791271	0.804554	0.821632	0.836812	0.850095	0.855787	0.857685	0.867173	0.878558	0.880455	0.889943	0.893738	0.899431	0.901328	0.903226	0.903226	0.905123	0.908918	0.912713	0.912713	0.912713	0.912713	0.912713	0.912713	0.912713	0.912713	0.916509	0.916509	0.916509
random	0.100806	0.216398	0.293011	0.344086	0.412634	0.473118	0.534946	0.591398	0.657258	0.700269	0.747312	0.782258	0.80914	0.834677	0.854839	0.869624	0.883065	0.888441	0.899194	0.903226	0.908602	0.91129	0.91129	0.913978	0.918011	0.920699	0.926075	0.927419	0.927419	0.928763	0.930108	0.932796	0.93414	0.93414	0.93414	0.935484	0.935484	0.935484	0.936828	0.936828	0.936828	0.936828	0.936828	0.938172	0.938172	0.94086	0.94086	0.94086	0.943548
random	0.167056	0.274533	0.323598	0.369159	0.432243	0.491822	0.553738	0.610981	0.668224	0.726636	0.773364	0.818925	0.843458	0.865654	0.884346	0.896028	0.910047	0.918224	0.921729	0.922897	0.929907	0.933411	0.938084	0.939252	0.940421	0.942757	0.943925	0.943925	0.946262	0.946262	0.94743	0.94743	0.948598	0.949766	0.950935	0.953271	0.953271	0.953271	0.953271	0.953271	0.953271	0.954439	0.954439	0.954439	0.954439	0.954439	0.954439	0.954439	0.954439
random	0.227799	0.333977	0.391892	0.442085	0.482625	0.509653	0.548263	0.590734	0.611969	0.65444	0.681467	0.708494	0.745174	0.77027	0.797297	0.820463	0.839768	0.855212	0.868726	0.880309	0.888031	0.895753	0.909266	0.913127	0.918919	0.918919	0.918919	0.920849	0.928571	0.930502	0.930502	0.930502	0.932432	0.932432	0.932432	0.932432	0.936293	0.940154	0.940154	0.940154	0.942085	0.942085	0.942085	0.944015	0.944015	0.944015	0.944015	0.944015	0.945946
random	0.115108	0.268585	0.321343	0.354916	0.386091	0.417266	0.450839	0.498801	0.544365	0.577938	0.621103	0.661871	0.695444	0.724221	0.755396	0.784173	0.805755	0.820144	0.839329	0.848921	0.856115	0.860911	0.872902	0.872902	0.880096	0.892086	0.896882	0.896882	0.896882	0.901679	0.901679	0.906475	0.916067	0.916067	0.918465	0.923261	0.930456	0.930456	0.930456	0.930456	0.930456	0.930456	0.930456	0.930456	0.930456	0.930456	0.930456	0.932854	0.932854
random	0.218117	0.393325	0.479142	0.532777	0.579261	0.624553	0.673421	0.710369	0.741359	0.781883	0.81764	0.84267	0.854589	0.878427	0.889154	0.908224	0.916567	0.922527	0.93087	0.935638	0.939213	0.945173	0.947557	0.94994	0.953516	0.954708	0.9559	0.9559	0.957092	0.957092	0.958284	0.958284	0.959476	0.960667	0.961859	0.961859	0.963051	0.963051	0.964243	0.964243	0.964243	0.964243	0.965435	0.965435	0.965435	0.965435	0.965435	0.966627	0.966627
random	0.10566	0.20566	0.262264	0.303774	0.349057	0.409434	0.458491	0.513208	0.55283	0.6	0.64717	0.677358	0.724528	0.745283	0.781132	0.798113	0.818868	0.833962	0.843396	0.856604	0.866038	0.873585	0.879245	0.890566	0.901887	0.907547	0.915094	0.920755	0.920755	0.920755	0.922642	0.924528	0.926415	0.928302	0.928302	0.928302	0.928302	0.928302	0.928302	0.932075	0.933962	0.935849	0.935849	0.935849	0.935849	0.935849	0.937736	0.937736	0.937736
random	0.11877	0.225875	0.294804	0.35631	0.414634	0.485684	0.54825	0.611877	0.671262	0.729586	0.769883	0.804878	0.845175	0.862142	0.878049	0.885472	0.896076	0.902439	0.914104	0.915164	0.917285	0.925769	0.932131	0.933192	0.936373	0.937434	0.939555	0.940615	0.942736	0.943796	0.944857	0.948038	0.948038	0.948038	0.948038	0.949099	0.949099	0.949099	0.949099	0.95122	0.95122	0.95122	0.95334	0.954401	0.955461	0.956522	0.956522	0.956522	0.956522
random	0.153425	0.326027	0.40411	0.460274	0.49589	0.527397	0.554795	0.6	0.636986	0.675342	0.693151	0.726027	0.753425	0.775342	0.791781	0.815068	0.834247	0.847945	0.857534	0.868493	0.871233	0.882192	0.886301	0.89589	0.90137	0.908219	0.910959	0.912329	0.916438	0.919178	0.920548	0.927397	0.932877	0.934247	0.935616	0.936986	0.936986	0.936986	0.938356	0.939726	0.939726	0.939726	0.939726	0.939726	0.939726	0.941096	0.941096	0.942466	0.942466
random	0.262258	0.444698	0.525656	0.563284	0.605473	0.623717	0.644242	0.668187	0.697834	0.7252	0.751425	0.769669	0.786773	0.809578	0.825542	0.841505	0.857469	0.871152	0.877993	0.887115	0.895097	0.899658	0.904219	0.90992	0.916762	0.916762	0.920182	0.922463	0.927024	0.927024	0.928164	0.930445	0.931585	0.933865	0.935006	0.936146	0.937286	0.937286	0.938426	0.939567	0.940707	0.941847	0.942987	0.942987	0.942987	0.942987	0.945268	0.945268	0.946408
[truncated: 312 more columns]

## Sheet: Figure 1D
Daily time in the corner (s)
Group
control	1938.25	1550.68	1999.29	2193.49	2154.38	2581.59	2938.6	1893.29	1826.45	2341.4	1569.1	1544.77	1734.79	2250.31	2112.04	2080.8	1609.63	1833.15	1874.49	1408.21	2087.5
predictable	1803.42	1798.22	2145.17	2325.04	1914.78	2129.3	1733.31	1953.54	2873.51	2168.2	1849.05	1937.63	1959.81	1820.97	1449.92	1959.49	1809.59	1814.62	1710.28	1550.24	2550.19	2028.85	2168.67	2188.67	1785.42	1496.78	1824.23	1471.79	1753
random	1650.15	1755.36	2189.63	1785.62	1582.62	1683.01	1709.37	1749.6	2604.95	2322.44	1561.68	2010.17	2078.88

## Sheet: Figure 1E
Time in corner without drinking (%)
Group
control	67.3721	51.3514	63.3749	67.397	65.6962	73.1559	71.9993	67.7131	65.9841	69.2801	51.3742	55.039	56.9952	67.2325	68.4272	68.897	65.4659	66.7985	71.9971	71.8125	65.4249
predictable	62.9534	60.8838	68.2662	70.6367	62.4266	65.8717	60.6533	60.8607	75.5035	66.8901	63.8038	64.0807	64.3144	66.8944	51.1493	66.066	59.4	52.5536	61.6596	55.7241	66.4998	56.8767	73.0226	73.5697	68.316	72.9852	70.8756	64.1484	52.5471
random	64.4233	60.6579	65.5064	54.9614	58.8873	56.1951	58.6011	67.2882	65.7202	73.5868	56.295	69.4174	57.8562

## Sheet: Figure 2C
Firing rates (Hz)
Depth 100 µm
	Frequency (Hz)
Group	3360	3670	4000	4360	4760	5190	5660	6170	6730	7340	8000	8720	9510	10370	11310	12340	13450	14670	16000	17450	19030	20750	22630	24680
control
control
control	2.5	2.5	2.5	2.5	0	0	0	0	0	0	2.5	2.5	0	0	0	0	0	2.5	5	0	7.5	5	0	0
control	217.5	217.5	210	207.5	182.5	210	202.5	245	250	137.5	70	45	40	17.5	20	10	10	25	17.5	10	15	12.5	12.5	10
control	10	2.5	7.5	2.5	15	7.5	0	17.5	10	17.5	10	2.5	7.5	5	10	7.5	0	2.5	2.5	2.5	25	0	7.5	5
control	0	0	2.5	5	5	2.5	2.5	0	0	2.5	0	2.5	2.5	2.5	2.5	2.5	0	0	7.5	0	0	0	0	0
control	12.5	12.5	22.5	40	62.5	92.5	100	90	110	157.5	102.5	45	50	15	25	2.5	10	7.5	2.5	2.5	7.5	0	7.5	2.5
control	0	7.5	0	7.5	7.5	0	17.5	7.5	7.5	2.5	0	7.5	0	0	0	5	0	0	0	2.5	0	2.5	0	0
control
control
predictable
predictable	0	0	0	0	0	2.5	2.5	0	2.5	7.5	7.5	2.5	0	5	0	2.5	2.5	7.5	0	0	0	0	0	0
predictable	0	0	0	0	2.5	2.5	0	5	7.5	7.5	12.5	2.5	12.5	5	10	7.5	0	0	0	2.5	0	2.5	5	0
predictable
predictable	82.5	65	92.5	112.5	110	132.5	122.5	127.5	47.5	10	2.5	2.5	10	5	5	2.5	2.5	5	10	5	5	2.5	5	0
predictable	0	0	0	0	0	0	0	2.5	2.5	7.5	7.5	12.5	10	20	7.5	2.5	2.5	0	0	5	0	0	0	0
predictable	100	72.5	85	72.5	80	85	75	65	82.5	85	87.5	42.5	42.5	25	25	5	15	5	7.5	42.5	25	5	20	15
predictable	0	5	5	12.5	35	35	45	45	37.5	40	10	10	10	5	2.5	7.5	2.5	0	0	2.5	0	0	0	0
predictable	12.5	17.5	17.5	15	45	60	97.5	80	82.5	77.5	80	35	27.5	17.5	5	7.5	0	0	0	0	2.5	2.5	0	0
predictable	0	0	0	0	0	0	0	0	7.5	2.5	2.5	17.5	7.5	22.5	27.5	12.5	12.5	2.5	7.5	10	10	2.5	2.5	5
predictable	0	0	5	5	22.5	7.5	5	10	7.5	27.5	22.5	30	15	12.5	10	5	7.5	5	2.5	7.5	0	2.5	5	0
predictable	17.5	2.5	12.5	12.5	5	10	15	25	17.5	35	40	37.5	55	70	62.5	77.5	52.5	52.5	27.5	25	30	27.5	7.5	12.5
predictable	5	22.5	27.5	22.5	42.5	90	60	100	125	172.5	117.5	157.5	145	80	55	2.5	12.5	10	5	7.5	10	10	10	7.5
predictable	35	62.5	72.5	125	112.5	150	175	282.5	192.5	220	192.5	60	35	10	7.5	5	5	7.5	2.5	0	5	5	2.5	5
random	5	0	5	2.5	7.5	15	25	42.5	67.5	60	72.5	95	50	62.5	52.5	52.5	20	10	5	5	7.5	2.5	5	2.5
random	27.5	42.5	62.5	75	55	72.5	87.5	92.5	60	62.5	60	42.5	55	37.5	22.5	17.5	15	12.5	15	2.5	5	15	17.5	20
random	40	32.5	42.5	32.5	40	35	15	15	2.5	0	7.5	0	0	0	0	0	0	0	0	0	0	0	0	0
random	17.5	25	27.5	20	45	60	50	82.5	97.5	70	55	25	17.5	10	2.5	10	7.5	7.5	0	7.5	5	0	0	0
random	10	20	22.5	50	72.5	77.5	110	142.5	142.5	87.5	65	42.5	72.5	35	65	22.5	40	2.5	32.5	37.5	35	57.5	32.5	42.5
random	0	0	0	2.5	0	7.5	5	7.5	2.5	2.5	7.5	0	5	7.5	12.5	2.5	5	2.5	15	0	2.5	0	0	0
random	92.5	97.5	122.5	155	140	162.5	140	175	160	135	95	97.5	57.5	67.5	65	60	72.5	85	75	45	57.5	45	35	45
Depth 150 µm
	Frequency (Hz)
Group	3360	3670	4000	4360	4760	5190	5660	6170	6730	7340	8000	8720	9510	10370	11310	12340	13450	14670	16000	17450	19030	20750	22630	24680
control	2.5	0	0	2.5	0	5	2.5	7.5	2.5	0	5	2.5	2.5	7.5	2.5	5	2.5	5	0	2.5	0	0	2.5	5
control
control	5	0	5	10	5	5	7.5	7.5	5	5	5	5	12.5	12.5	2.5	2.5	2.5	5	15	2.5	7.5	7.5	2.5	2.5
control	150	197.5	215	205	252.5	245	285	252.5	265	225	85	45	42.5	37.5	35	45	35	27.5	17.5	7.5	22.5	20	15	15
control	15	15	20	10	20	15	12.5	47.5	22.5	37.5	45	32.5	30	47.5	30	32.5	22.5	15	22.5	7.5	40	5	5	10
control	5	0	2.5	0	2.5	0	2.5	7.5	0	0	5	2.5	0	2.5	0	0	0	0	0	0	0	2.5	0	0
control	2.5	5	2.5	0	25	22.5	45	47.5	60	67.5	102.5	92.5	35	25	12.5	7.5	12.5	2.5	5	0	0	5	2.5	5
control
control
control
predictable	12.5	15	2.5	10	35	15	20	17.5	32.5	12.5	15	20	55	20	40	42.5	62.5	52.5	35	32.5	35	35	20	2.5
predictable	5	2.5	0	5	5	12.5	10	12.5	10	30	32.5	45	27.5	32.5	15	10	10	7.5	7.5	0	2.5	0	0	2.5
predictable	0	0	0	0	0	2.5	2.5	0	7.5	10	17.5	12.5	15	12.5	15	5	2.5	5	2.5	5	0	2.5	2.5	0
predictable	0	2.5	0	0	0	0	2.5	2.5	5	2.5	5	2.5	7.5	2.5	2.5	2.5	0	5	2.5	0	2.5	2.5	0	0
predictable	7.5	40	45	50	67.5	65	110	150	135	127.5	35	15	0	0	0	0	0	0	0	0	0	0	2.5	0
predictable	10	7.5	12.5	5	12.5	10	2.5	2.5	12.5	10	17.5	37.5	42.5	72.5	35	7.5	2.5	0	0	15	7.5	0	10	5
predictable	55	40	35	20	72.5	82.5	97.5	80	105	85	82.5	45	20	20	20	15	7.5	0	10	15	10	12.5	7.5	7.5
predictable	0	0	10	7.5	32.5	37.5	65	75	77.5	67.5	40	15	10	7.5	2.5	2.5	0	0	0	0	2.5	0	0	0
predictable	30	70	32.5	47.5	75	90	157.5	217.5	250	265	355	247.5	227.5	97.5	57.5	50	7.5	22.5	7.5	7.5	25	17.5	25	32.5
predictable	0	0	0	2.5	0	2.5	0	0	0	0	0	17.5	0	7.5	7.5	55	22.5	2.5	12.5	0	0	0	0	0
predictable	5	10	7.5	7.5	25	20	27.5	27.5	25	45	32.5	40	27.5	10	7.5	2.5	2.5	5	10	20	17.5	17.5	22.5	12.5
predictable
predictable
predictable
random	5	5	7.5	12.5	17.5	20	32.5	80	102.5	147.5	197.5	205	175	152.5	85	65	40	25	7.5	10	7.5	27.5	25	12.5
random	42.5	37.5	60	90	70	82.5	102.5	127.5	115	125	120	120	92.5	70	57.5	42.5	27.5	12.5	7.5	7.5	7.5	5	10	27.5
random	90	125	132.5	165	182.5	155	192.5	140	82.5	35	32.5	10	22.5	7.5	7.5	2.5	5	2.5	15	15	15	12.5	12.5	5
random	12.5	20	15	27.5	40	47.5	82.5	110	87.5	120	135	112.5	45	37.5	37.5	35	37.5	17.5	10	7.5	22.5	10	12.5	22.5
random	35	37.5	22.5	32.5	52.5	75	47.5	65	80	77.5	82.5	27.5	25	7.5	15	2.5	2.5	7.5	2.5	2.5	15	10	5	5
random
random	67.5	62.5	77.5	107.5	90	122.5	102.5	147.5	150	152.5	137.5	95	67.5	92.5	85	57.5	37.5	55	55	25	32.5	20	50	27.5
Depth 200 µm
	Frequency (Hz)
Group	3360	3670	4000	4360	4760	5190	5660	6170	6730	7340	8000	8720	9510	10370	11310	12340	13450	14670	16000	17450	19030	20750	22630	24680
control	12.5	25	22.5	27.5	35	42.5	45	62.5	50	52.5	65	35	40	45	50	42.5	40	25	27.5	25	15	20	17.5	30
control	0	7.5	7.5	15	17.5	22.5	17.5	10	25	0	2.5	2.5	2.5	0	0	0	0	0	0	0	0	2.5	0	0
control	2.5	5	5	7.5	5	5	0	0	2.5	7.5	2.5	2.5	7.5	10	5	0	2.5	5	5	2.5	2.5	0	0	0
control	67.5	92.5	72.5	137.5	130	137.5	150	187.5	217.5	220	212.5	92.5	47.5	35	22.5	15	20	25	20	12.5	22.5	15	27.5	20
control	5	20	17.5	25	22.5	45	40	85	77.5	70	72.5	52.5	97.5	60	67.5	52.5	35	20	10	15	12.5	5	2.5	10
control	27.5	20	45	15	50	37.5	32.5	67.5	62.5	52.5	35	45	22.5	40	30	30	25	17.5	25	10	10	15	22.5	10
control	2.5	7.5	5	10	15	22.5	17.5	40	35	62.5	62.5	87.5	87.5	55	25	12.5	7.5	0	10	5	7.5	2.5	5	2.5
control	2.5	7.5	7.5	15	47.5	50	30	47.5	97.5	75	55	42.5	20	10	10	2.5	2.5	5	0	0	2.5	5	0	0
control	0	2.5	0	0	2.5	20	12.5	10	12.5	10	2.5	12.5	0	0	0	0	0	0	0	2.5	0	0	2.5	0
control	0	0	0	7.5	7.5	7.5	7.5	12.5	22.5	40	20	17.5	2.5	0	2.5	0	0	0	0	0	0	2.5	0	0
predictable	55	82.5	62.5	72.5	120	87.5	110	80	155	105	132.5	127.5	197.5	162.5	142.5	160	177.5	167.5	130	155	117.5	135	95	27.5
predictable	5	5	10	15	20	30	17.5	27.5	42.5	90	130	210	165	165	67.5	47.5	35	17.5	12.5	12.5	15	5	2.5	12.5
predictable	0	0	0	0	2.5	0	0	2.5	5	7.5	10	22.5	12.5	12.5	5	0	2.5	2.5	0	5	0	0	0	0
predictable	2.5	0	0	0	2.5	0	0	0	5	12.5	20	40	62.5	35	35	10	5	2.5	2.5	0	2.5	2.5	2.5	2.5
predictable	0	5	7.5	2.5	45	50	90	95	115	137.5	147.5	107.5	25	0	0	0	2.5	2.5	0	0	0	0	2.5	0
predictable	0	0	2.5	5	5	2.5	5	10	2.5	2.5	0	27.5	42.5	85	95	52.5	7.5	2.5	0	5	15	7.5	12.5	10
predictable	12.5	17.5	7.5	12.5	27.5	32.5	45	57.5	65	92.5	105	72.5	32.5	22.5	17.5	7.5	5	0	7.5	5	0	0	5	5
predictable	5	5	17.5	7.5	7.5	27.5	45	85	97.5	107.5	110	97.5	72.5	45	17.5	2.5	7.5	2.5	7.5	12.5	7.5	12.5	10	12.5
predictable	2.5	32.5	15	20	90	67.5	125	190	195	215	330	295	260	197.5	82.5	60	30	35	35	35	22.5	15	25	15
predictable	2.5	0	0	2.5	0	2.5	7.5	2.5	0	0	0	7.5	2.5	2.5	20	10	22.5	2.5	0	5	0	0	0	0
predictable	5	12.5	7.5	7.5	22.5	17.5	25	25	30	35	27.5	42.5	45	5	7.5	5	2.5	5	7.5	17.5	15	17.5	22.5	12.5
predictable	0	5	0	0	0	0	0	0	2.5	0	0	5	7.5	22.5	32.5	17.5	5	12.5	10	2.5	0	0	0	5
predictable	30	27.5	15	17.5	45	47.5	50	55	67.5	110	102.5	127.5	140	197.5	212.5	70	20	20	25	15	17.5	12.5	20	5
predictable	15	22.5	10	27.5	117.5	135	200	222.5	257.5	247.5	370	350	465	300	105	15	12.5	12.5	15	7.5	2.5	10	5	12.5
random	2.5	10	0	7.5	0	2.5	10	17.5	40	57.5	105	147.5	145	135	55	25	12.5	2.5	0	7.5	5	7.5	12.5	30
random	15	17.5	27.5	40	25	45	75	100	75	90	127.5	75	125	87.5	50	25	7.5	10	5	2.5	0	5	2.5	2.5
random	30	55	70	90	135	145	207.5	207.5	207.5	142.5	102.5	32.5	15	7.5	0	5	5	0	5	0	2.5	2.5	2.5	0
random	2.5	2.5	2.5	2.5	10	32.5	60	62.5	110	145	190	197.5	145	90	7.5	5	2.5	2.5	0	0	2.5	0	2.5	0
random	5	17.5	10	10	15	32.5	17.5	25	47.5	72.5	90	62.5	117.5	27.5	12.5	15	10	12.5	10	7.5	10	7.5	2.5	10
random	5	0	5	2.5	2.5	0	2.5	7.5	5	17.5	27.5	22.5	32.5	27.5	0	5	10	5	0	5	0	0	0	2.5
random	30	45	45	62.5	70	60	42.5	65	97.5	102.5	145	132.5	70	97.5	75	45	27.5	25	15	10	2.5	15	12.5	15
Depth 250 µm
	Frequency (Hz)
Group	3360	3670	4000	4360	4760	5190	5660	6170	6730	7340	8000	8720	9510	10370	11310	12340	13450	14670	16000	17450	19030	20750	22630	24680
control	0	2.5	10	5	30	30	30	45	47.5	75	70	75	60	20	5	2.5	0	2.5	0	0	0	0	2.5	0
control	2.5	5	7.5	17.5	25	25	47.5	50	80	85	45	12.5	0	2.5	2.5	0	0	5	0	2.5	2.5	2.5	2.5	2.5
control
control	0	5	2.5	5	7.5	7.5	22.5	30	57.5	50	67.5	77.5	25	12.5	5	5	2.5	2.5	2.5	5	0	0	5	0
control	15	12.5	10	25	17.5	22.5	40	75	62.5	60	87.5	95	95	87.5	35	27.5	17.5	12.5	10	2.5	10	2.5	7.5	7.5
control	2.5	0	12.5	17.5	12.5	12.5	17.5	37.5	20	57.5	62.5	67.5	47.5	42.5	5	2.5	10	12.5	22.5	2.5	2.5	7.5	0	7.5
control	0	2.5	0	0	5	0	2.5	5	5	15	27.5	37.5	30	37.5	17.5	5	2.5	2.5	0	0	0	0	0	0
control
control
control
predictable	0	25	12.5	17.5	15	15	17.5	15	50	42.5	80	70	90	67.5	67.5	35	47.5	37.5	25	27.5	17.5	12.5	17.5	2.5
predictable	27.5	42.5	27.5	30	37.5	42.5	40	40	47.5	65	152.5	207.5	217.5	245	202.5	142.5	77.5	57.5	32.5	22.5	25	25	20	30
predictable	0	0	0	0	5	0	0	0	2.5	5	10	7.5	10	7.5	15	5	10	2.5	2.5	2.5	2.5	0	0	0
predictable	0	2.5	0	2.5	0	2.5	5	10	17.5	5	30	37.5	55	52.5	45	25	10	5	5	0	0	5	2.5	2.5
predictable	0	2.5	0	0	2.5	0	5	30	40	27.5	65	62.5	75	65	25	0	0	2.5	0	0	0	0	0	0
predictable	0	7.5	0	5	2.5	7.5	0	7.5	0	7.5	0	0	5	27.5	60	40	52.5	20	15	27.5	7.5	7.5	7.5	2.5
predictable	5	2.5	0	2.5	10	5	12.5	20	12.5	25	45	22.5	27.5	35	17.5	0	2.5	5	5	2.5	0	7.5	2.5	0
predictable	0	0	0	0	0	2.5	5	15	25	30	40	32.5	30	7.5	0	0	2.5	5	0	0	0	0	0	0
predictable	35	97.5	60	72.5	127.5	120	182.5	230	272.5	272.5	385	435	457.5	397.5	252.5	125	55	35	70	45	35	30	37.5	42.5
predictable
predictable	2.5	10	7.5	7.5	17.5	15	17.5	20	17.5	37.5	37.5	37.5	40	20	20	2.5	0	7.5	10	15	15	15	17.5	10
predictable
predictable
predictable
random	2.5	0	0	2.5	0	0	5	15	15	45	47.5	100	87.5	142.5	110	45	10	0	5	2.5	5	0	5	0
random	0	0	0	0	5	12.5	20	25	42.5	60	70	82.5	97.5	85	17.5	7.5	0	0	2.5	0	0	0	0	0
random	7.5	7.5	10	2.5	27.5	35	65	95	102.5	132.5	170	157.5	27.5	7.5	12.5	2.5	2.5	2.5	5	2.5	12.5	5	7.5	7.5
random	0	0	0	0	0	2.5	10	15	35	62.5	107.5	120	110	127.5	47.5	5	0	0	0	0	0	0	0	0
random	0	2.5	2.5	0	0	5	0	5	27.5	17.5	32.5	42.5	55	47.5	7.5	7.5	0	0	0	0	0	0	0	0
random	0	0	0	10	2.5	35	0	2.5	2.5	7.5	17.5	27.5	12.5	7.5	0	2.5	0	5	7.5	0	0	0	0	7.5
random	7.5	17.5	25	25	22.5	30	37.5	62.5	77.5	100	120	162.5	130	165	77.5	30	25	35	22.5	15	15	22.5	15	22.5
Depth 300 µm
	Frequency (Hz)
Group	3360	3670	4000	4360	4760	5190	5660	6170	6730	7340	8000	8720	9510	10370	11310	12340	13450	14670	16000	17450	19030	20750	22630	24680
control	0	0	0	0	0	5	5	5	12.5	7.5	32.5	32.5	30	15	5	5	2.5	0	0	0	0	0	0	0
control	0	0	0	0	0	0	2.5	0	15	17.5	27.5	27.5	17.5	2.5	0	0	0	0	0	0	0	0	0	0
control	2.5	2.5	7.5	12.5	5	5	5	12.5	5	2.5	5	5	10	2.5	7.5	0	5	5	0	2.5	2.5	0	0	0
control	0	0	0	0	0	0	0	0	7.5	27.5	22.5	32.5	42.5	47.5	2.5	0	2.5	0	0	0	0	0	0	0
control	2.5	0	0	5	5	7.5	7.5	10	17.5	35	27.5	55	72.5	50	32.5	30	25	15	7.5	5	2.5	2.5	5	0
control	0	2.5	0	0	7.5	10	2.5	10	17.5	20	30	47.5	52.5	55	15	5	5	10	2.5	2.5	0	5	0	7.5
control	10	0	0	2.5	0	0	0	2.5	0	0	2.5	12.5	5	17.5	15	15	12.5	0	0	0	2.5	0	0	0
control	0	2.5	0	0	0	0	2.5	20	25	92.5	102.5	167.5	170	197.5	135	32.5	2.5	0	0	0	0	0	0	2.5
control	0	5	5	2.5	40	52.5	70	130	147.5	167.5	170	190	177.5	42.5	5	0	2.5	0	0	0	0	0	0	0
control	2.5	10	12.5	20	30	30	37.5	67.5	132.5	180	262.5	200	140	40	12.5	7.5	0	0	5	12.5	5	2.5	0	0
predictable	7.5	22.5	7.5	12.5	7.5	7.5	10	5	25	22.5	35	37.5	50	62.5	50	35	12.5	10	20	12.5	12.5	12.5	17.5	0
predictable	15	12.5	5	17.5	37.5	7.5	22.5	35	45	57.5	85	115	185	200	235	285	162.5	85	62.5	32.5	32.5	15	17.5	17.5
predictable	0	0	0	0	0	0	0	0	0	0	0	0	5	10	15	17.5	10	7.5	7.5	0	0	0	0	0
predictable	0	2.5	0	0	5	2.5	2.5	2.5	0	0	10	27.5	45	42.5	57.5	70	22.5	2.5	2.5	10	2.5	0	0	0
predictable	0	0	0	0	2.5	0	0	0	0	0	0	12.5	25	35	22.5	10	0	0	0	0	0	0	0	0
predictable	15	10	25	15	10	12.5	15	17.5	12.5	20	12.5	17.5	17.5	50	102.5	102.5	70	42.5	35	45	7.5	22.5	27.5	7.5
predictable	5	5	2.5	0	0	0	2.5	2.5	7.5	17.5	20	30	20	32.5	65	17.5	15	5	5	0	5	0	2.5	0
predictable	0	0	2.5	0	0	0	0	0	0	7.5	10	10	20	5	2.5	2.5	0	0	0	0	0	0	0	2.5
predictable	35	142.5	90	20	127.5	120	175	282.5	312.5	315	427.5	455	492.5	515	457.5	227.5	45	2.5	15	7.5	5	2.5	2.5	10
predictable	2.5	0	0	2.5	0	0	0	0	0	0	0	5	0	12.5	20	20	30	27.5	25	0	0	0	2.5	0
predictable	0	0	0	0	0	0	0	0	0	2.5	10	15	7.5	15	10	2.5	0	2.5	0	0	0	0	0	0
predictable	0	0	0	0	177.5	0	0	0	0	0	2.5	0	10	10	12.5	20	12.5	22.5	12.5	0	2.5	0	0	0
predictable	0	5	2.5	0	7.5	0	5	0	0	25	42.5	37.5	65	65	100	160	45	7.5	5	0	5	0	2.5	2.5
predictable	0	0	0	0	2.5	2.5	2.5	10	10	30	72.5	75	100	90	122.5	80	47.5	10	0	0	0	0	0	0
random	0	0	0	0	0	2.5	2.5	0	15	37.5	37.5	57.5	50	100	110	122.5	15	5	2.5	0	0	0	2.5	0
random
random	12.5	32.5	0	7.5	22.5	0	10	12.5	27.5	42.5	55	80	92.5	60	97.5	45	42.5	30	7.5	5	5	10	5	10
random	2.5	2.5	0	0	0	5	2.5	0	7.5	7.5	10	27.5	27.5	37.5	70	20	0	0	2.5	0	0	0	0	2.5
random	0	0	0	0	2.5	2.5	0	0	2.5	0	0	10	15	12.5	12.5	25	2.5	0	0	0	0	0	0	0
random	0	0	0	0	0	0	2.5	0	0	0	2.5	0	10	10	15	10	7.5	2.5	0	0	0	0	0	0
random	2.5	0	2.5	2.5	2.5	12.5	10	17.5	32.5	20	25	60	40	77.5	30	12.5	2.5	5	0	0	2.5	0	0	0
Depth 350 µm
	Frequency (Hz)
Group	3360	3670	4000	4360	4760	5190	5660	6170	6730	7340	8000	8720	9510	10370	11310	12340	13450	14670	16000	17450	19030	20750	22630	24680
control	2.5	0	0	0	0	0	2.5	0	2.5	0	7.5	12.5	7.5	12.5	10	5	0	0	0	2.5	0	0	0	0
control	0	0	0	0	0	0	0	0	0	5	12.5	7.5	25	12.5	12.5	7.5	2.5	0	0	0	2.5	0	2.5	0
control	0	0	0	0	0	2.5	0	2.5	0	2.5	5	5	5	0	5	2.5	2.5	5	2.5	0	2.5	0	2.5	2.5
control	0	0	0	0	0	0	2.5	0	0	2.5	7.5	20	12.5	35	17.5	7.5	10	5	0	2.5	0	2.5	5	0
control	0	2.5	0	0	2.5	0	0	2.5	7.5	12.5	12.5	37.5	45	67.5	37.5	15	0	0	2.5	2.5	7.5	0	0	0
control
control	15	7.5	5	10	10	5	5	10	2.5	10	2.5	5	22.5	5	20	25	30	30	7.5	5	2.5	2.5	7.5	0
control
control
control
predictable	0	5	0	0	2.5	0	2.5	2.5	2.5	10	10	12.5	17.5	27.5	32.5	62.5	32.5	20	5	2.5	5	0	2.5	0
predictable	30	12.5	17.5	15	17.5	20	22.5	27.5	25	22.5	40	72.5	47.5	92.5	135	162.5	165	65	12.5	2.5	7.5	15	10	15
predictable	0	0	0	0	0	2.5	0	0	0	0	0	0	10	7.5	15	22.5	32.5	10	5	2.5	0	0	0	0
predictable	0	0	0	0	2.5	0	0	0	2.5	0	0	0	5	17.5	17.5	45	60	17.5	2.5	2.5	2.5	0	0	0
predictable	0	0	0	0	0	0	2.5	0	0	0	2.5	7.5	10	30	17.5	17.5	15	5	0	0	0	0	0	2.5
predictable	2.5	0	0	2.5	0	2.5	2.5	0	0	2.5	2.5	2.5	0	22.5	27.5	32.5	17.5	12.5	22.5	10	5	0	0	2.5
predictable
predictable	0	0	0	0	0	0	0	0	0	0	0	7.5	5	10	2.5	0	0	0	0	0	0	0	0	0
predictable	32.5	72.5	25	10	25	25	65	187.5	250	287.5	327.5	370	400	397.5	405	445	135	7.5	0	10	7.5	5	7.5	2.5
predictable	0	2.5	0	2.5	0	0	0	5	0	0	0	2.5	5	12.5	10	15	25	30	35	22.5	0	0	0	0
predictable	2.5	0	0	0	0	0	0	0	0	0	5	7.5	7.5	10	12.5	15	7.5	12.5	0	0	2.5	0	0	0
predictable	5	2.5	0	0	0	0	0	0	5	0	0	2.5	12.5	7.5	10	10	20	77.5	60	7.5	2.5	2.5	2.5	2.5
predictable
predictable
random	0	0	2.5	0	5	2.5	0	2.5	7.5	35	42.5	65	70	57.5	72.5	95	57.5	15	7.5	2.5	2.5	2.5	0	0
random	5	7.5	5	2.5	0	0	2.5	10	2.5	0	7.5	7.5	17.5	15	45	40	2.5	0	2.5	0	2.5	2.5	2.5	0
random	7.5	12.5	2.5	7.5	12.5	12.5	5	10	5	5	2.5	25	22.5	45	45	15	32.5	10	2.5	0	10	10	20	22.5
random	0	0	0	0	7.5	2.5	0	2.5	0	2.5	5	5	35	37.5	50	75	25	0	5	5	0	0	0	0
random	0	2.5	0	2.5	0	0	0	0	0	0	5	5	7.5	5	25	17.5	10	5	0	2.5	0	0	0	0
random	0	0	0	0	0	0	0	0	0	0	2.5	2.5	2.5	10	25	27.5	20	5	0	0	2.5	0	0	0
random
Depth 400 µm
	Frequency (Hz)
Group	3360	3670	4000	4360	4760	5190	5660	6170	6730	7340	8000	8720	9510	10370	11310	12340	13450	14670	16000	17450	19030	20750	22630	24680
control
control	0	0	0	0	0	0	0	0	0	0	0	0	5	15	22.5	15	7.5	0	0	0	0	0	0	0
control	0	0	0	0	0	0	0	0	2.5	5	2.5	0	5	10	5	2.5	0	0	0	2.5	0	0	0	0
control	0	0	0	0	2.5	0	0	2.5	0	0	0	7.5	15	20	15	17.5	25	5	0	0	0	0	0	0
control	0	2.5	5	5	0	2.5	2.5	10	10	15	10	25	72.5	117.5	105	67.5	10	27.5	22.5	7.5	17.5	5	15	15
control
control	2.5	0	0	2.5	7.5	0	0	5	0	0	0	5	12.5	10	35	27.5	32.5	37.5	32.5	7.5	2.5	0	0	0
control	2.5	0	0	0	0	0	0	0	12.5	80	137.5	167.5	197.5	260	205	337.5	245	155	22.5	7.5	0	0	0	0
control	0	2.5	0	0	10	7.5	5	27.5	45	60	97.5	100	110	112.5	100	42.5	2.5	2.5	0	0	0	0	0	0
control	0	0	0	0	5	0	2.5	0	0	5	7.5	32.5	37.5	50	70	7.5	5	7.5	0	0	0	0	0	0
predictable	0	2.5	0	2.5	0	2.5	0	0	0	7.5	2.5	0	5	10	5	37.5	45	22.5	2.5	0	2.5	0	0	0
predictable	7.5	2.5	7.5	2.5	0	2.5	2.5	2.5	0	2.5	2.5	7.5	15	50	30	77.5	72.5	77.5	10	5	2.5	5	5	0
predictable	0	0	0	0	0	0	0	0	0	0	0	2.5	0	7.5	5	12.5	22.5	17.5	12.5	2.5	2.5	0	0	0
predictable	2.5	5	0	0	0	2.5	0	2.5	0	0	0	0	5	5	10	30	32.5	40	32.5	0	2.5	2.5	0	0
predictable	2.5	2.5	0	5	2.5	2.5	0	2.5	0	7.5	10	32.5	35	52.5	50	32.5	52.5	37.5	37.5	5	0	2.5	0	2.5
predictable	0	0	2.5	0	0	0	0	0	0	0	5	0	2.5	0	12.5	22.5	7.5	12.5	22.5	67.5	17.5	0	2.5	0
predictable	0	2.5	0	5	0	2.5	0	0	0	0	2.5	10	12.5	15	22.5	27.5	60	42.5	12.5	0	2.5	0	0	0
predictable	0	0	0	0	0	0	2.5	10	10	7.5	20	7.5	5	32.5	37.5	57.5	92.5	55	10	2.5	10	2.5	2.5	2.5
predictable	2.5	5	7.5	7.5	7.5	7.5	42.5	82.5	102.5	142.5	162.5	170	225	250	275	390	362.5	185	0	0	7.5	7.5	10	5
predictable
predictable	2.5	2.5	0	0	2.5	0	0	0	0	0	2.5	7.5	20	22.5	15	15	15	30	7.5	0	0	0	0	0
predictable	0	0	0	0	0	0	0	0	0	0	0	5	7.5	5	2.5	25	25	35	17.5	7.5	7.5	2.5	0	7.5
predictable	0	0	2.5	0	0	2.5	0	2.5	0	5	2.5	2.5	42.5	60	100	112.5	95	145	30	5	0	0	0	0
predictable	0	0	0	0	0	0	0	5	2.5	2.5	30	30	37.5	57.5	67.5	62.5	80	42.5	5	2.5	0	2.5	0	0
random	5	0	0	0	0	0	0	5	5	20	40	55	57.5	52.5	82.5	80	37.5	57.5	22.5	7.5	2.5	0	0	0
random
random
random	0	2.5	2.5	0	0	2.5	0	0	5	5	0	15	20	47.5	75	67.5	145	82.5	5	2.5	2.5	0	0	0
random	5	7.5	2.5	2.5	7.5	2.5	0	0	0	7.5	5	20	35	47.5	70	40	60	77.5	32.5	2.5	0	0	0	0
random	0	0	2.5	0	0	5	0	0	0	0	0	0	0	10	7.5	32.5	35	30	15	2.5	0	0	0	0
random
Depth 450 µm
	Frequency (Hz)
Group	3360	3670	4000	4360	4760	5190	5660	6170	6730	7340	8000	8720	9510	10370	11310	12340	13450	14670	16000	17450	19030	20750	22630	24680
control	0	0	0	2.5	0	0	0	0	0	0	0	5	7.5	0	12.5	7.5	0	0	0	0	0	0	0	0
control	0	0	0	0	0	0	0	0	0	0	0	0	0	10	7.5	7.5	10	17.5	0	0	2.5	0	0	0
control	0	2.5	5	0	2.5	2.5	2.5	0	2.5	7.5	15	15	17.5	42.5	40	30	7.5	5	10	7.5	5	2.5	2.5	0
control	2.5	0	0	0	2.5	0	0	0	0	0	2.5	5	5	22.5	25	37.5	55	37.5	2.5	0	0	0	0	2.5
control	0	0	0	0	0	2.5	0	10	2.5	2.5	5	5	27.5	42.5	22.5	20	7.5	2.5	15	0	10	5	10	12.5
control	0	2.5	5	2.5	0	0	5	0	2.5	2.5	0	5	7.5	20	17.5	27.5	5	2.5	0	0	0	0	0	0
control	0	0	0	0	5	0	0	0	2.5	0	0	5	17.5	32.5	40	30	75	65	97.5	27.5	0	0	0	0
control
control
control
predictable	2.5	0	0	0	0	0	0	0	2.5	5	2.5	0	0	2.5	10	15	17.5	17.5	20	10	0	0	2.5	0
predictable	2.5	0	0	0	0	0	0	0	0	2.5	10	5	27.5	25	35	47.5	67.5	65	25	0	0	2.5	0	0
predictable	0	0	0	0	2.5	0	0	0	0	0	2.5	0	0	10	10	17.5	15	30	37.5	30	22.5	2.5	0	0
predictable	2.5	5	0	0	2.5	5	0	0	0	2.5	0	2.5	2.5	7.5	32.5	25	50	57.5	107.5	42.5	5	0	0	2.5
predictable	2.5	0	0	0	0	0	0	7.5	2.5	12.5	12.5	17.5	27.5	37.5	65	50	62.5	77.5	97.5	52.5	2.5	2.5	0	0
predictable	12.5	17.5	20	17.5	22.5	27.5	17.5	12.5	20	25	27.5	25	17.5	25	35	35	20	22.5	20	77.5	92.5	25	20	30
predictable	0	0	2.5	0	0	0	0	0	2.5	2.5	5	12.5	17.5	20	22.5	35	40	45	67.5	5	2.5	0	0	0
predictable	5	7.5	0	0	7.5	0	5	15	15	12.5	30	25	30	40	55	80	142.5	127.5	12.5	12.5	15	2.5	7.5	7.5
predictable	5	12.5	12.5	27.5	12.5	7.5	27.5	35	32.5	62.5	72.5	100	152.5	200	235	255	447.5	330	62.5	15	10	15	5	12.5
predictable
predictable	0	0	2.5	2.5	0	5	2.5	0	0	7.5	17.5	32.5	67.5	67.5	95	65	80	80	87.5	10	2.5	0	2.5	0
predictable	0	0	0	0	0	0	0	0	0	2.5	10	17.5	7.5	37.5	22.5	27.5	25	37.5	55	52.5	60	5	2.5	0
predictable
predictable
random	0	0	0	0	0	0	0	0	15	32.5	45	62.5	50	77.5	75	72.5	65	85	197.5	125	17.5	2.5	0	0
random	0	5	0	0	0	0	0	0	5	2.5	2.5	7.5	17.5	22.5	30	30	62.5	65	10	5	0	0	2.5	0
random	0	5	5	0	0	2.5	0	0	0	0	2.5	5	37.5	82.5	50	47.5	60	95	12.5	2.5	0	0	0	0
random	0	5	0	2.5	0	2.5	5	0	7.5	20	27.5	32.5	67.5	87.5	102.5	87.5	132.5	157.5	132.5	5	0	0	0	2.5
random	2.5	2.5	0	0	0	0	0	0	0	7.5	10	15	50	27.5	65	70	107.5	90	65	37.5	12.5	2.5	0	0
random	0	0	0	0	0	0	0	0	0	0	0	0	0	2.5	10	35	62.5	37.5	62.5	17.5	5	0	2.5	0
random	5	5	5	0	7.5	2.5	0	0	0	0	5	0	7.5	15	25	60	112.5	32.5	5	7.5	2.5	2.5	2.5	5
Depth 500 µm
	Frequency (Hz)
Group	3360	3670	4000	4360	4760	5190	5660	6170	6730	7340	8000	8720	9510	10370	11310	12340	13450	14670	16000	17450	19030	20750	22630	24680
control
control	0	0	0	0	0	0	0	0	0	0	0	2.5	0	2.5	7.5	10	7.5	7.5	10	2.5	0	0	0	0
control
control	0	0	0	0	2.5	0	5	2.5	0	0	0	20	25	32.5	37.5	40	62.5	67.5	47.5	5	0	0	0	0
control	5	2.5	2.5	2.5	2.5	0	0	0	0	2.5	2.5	2.5	22.5	42.5	47.5	57.5	80	52.5	7.5	0	5	0	7.5	5
control	0	2.5	2.5	2.5	0	0	0	0	0	0	5	7.5	7.5	7.5	17.5	15	52.5	15	5	2.5	0	0	0	2.5
control	0	5	2.5	0	5	0	0	0	2.5	2.5	0	15	5	12.5	10	32.5	60	55	75	75	25	7.5	2.5	0
control	0	0	0	0	0	0	0	0	0	0	7.5	82.5	90	107.5	132.5	112.5	152.5	142.5	140	105	20	0	0	0
control	0	0	0	0	0	0	0	0	0	15	17.5	25	47.5	57.5	52.5	57.5	57.5	52.5	2.5	0	0	0	0	0
control	0	0	2.5	0	2.5	0	2.5	2.5	0	0	0	0	32.5	37.5	47.5	45	52.5	42.5	2.5	5	0	0	0	0
predictable	0	2.5	0	0	2.5	2.5	0	0	2.5	0	2.5	2.5	12.5	0	10	17.5	27.5	35	42.5	47.5	12.5	0	0	0
predictable	0	2.5	5	2.5	2.5	2.5	0	5	0	5	2.5	12.5	15	22.5	22.5	27.5	37.5	50	47.5	20	0	2.5	5	0
predictable	7.5	2.5	5	2.5	2.5	12.5	2.5	2.5	0	2.5	2.5	2.5	0	5	20	17.5	22.5	20	67.5	100	90	22.5	0	2.5
predictable	7.5	15	20	15	20	7.5	10	10	5	7.5	7.5	12.5	12.5	15	35	10	17.5	45	62.5	77.5	70	7.5	12.5	7.5
predictable	2.5	0	0	2.5	0	0	0	2.5	0	2.5	2.5	0	0	2.5	17.5	45	27.5	35	52.5	47.5	30	0	2.5	0
predictable	0	0	0	0	0	0	0	2.5	0	2.5	2.5	0	0	5	10	10	5	2.5	62.5	102.5	50	0	0	0
predictable	5	0	2.5	0	0	0	2.5	0	0	2.5	5	0	12.5	0	10	37.5	37.5	25	52.5	50	12.5	7.5	0	2.5
predictable	0	0	2.5	0	2.5	2.5	0	2.5	0	0	7.5	37.5	47.5	45	32.5	55	37.5	70	40	5	2.5	2.5	2.5	0
predictable	2.5	7.5	0	12.5	2.5	2.5	7.5	30	30	30	47.5	60	65	145	170	200	240	270	282.5	17.5	2.5	12.5	0	5
predictable
predictable	0	0	2.5	2.5	2.5	0	0	0	0	2.5	10	30	50	60	87.5	110	117.5	132.5	105	125	17.5	2.5	5	0
predictable	5	7.5	12.5	10	10	10	12.5	5	5	15	12.5	12.5	22.5	27.5	15	42.5	50	35	37.5	40	62.5	25	15	10
predictable	0	0	0	5	0	0	2.5	2.5	0	0	5	0	65	65	75	90	92.5	80	122.5	107.5	67.5	12.5	7.5	10
predictable	0	0	0	0	2.5	0	0	0	0	0	0	2.5	2.5	7.5	17.5	10	12.5	5	2.5	7.5	0	0	0	0
random	0	0	0	0	0	0	0	10	5	45	37.5	75	95	90	77.5	115	82.5	132.5	240	222.5	65	5	5	2.5
random	0	0	2.5	2.5	0	0	2.5	0	0	2.5	2.5	10	37.5	30	60	75	55	85	47.5	2.5	2.5	0	2.5	0
random	5	0	2.5	0	0	0	0	0	0	2.5	0	5	12.5	17.5	40	42.5	55	47.5	85	42.5	2.5	2.5	0	0
random	0	0	0	0	0	0	0	0	0	5	15	22.5	40	77.5	117.5	115	155	145	225	197.5	12.5	2.5	2.5	0
random	0	0	2.5	0	0	2.5	0	0	2.5	2.5	0	0	20	22.5	55	57.5	75	72.5	77.5	75	47.5	0	5	2.5
random	0	2.5	0	0	0	0	0	0	0	0	0	0	2.5	0	2.5	7.5	30	25	90	70	10	5	2.5	0
random	0	0	2.5	0	0	2.5	0	5	5	0	0	0	7.5	20	20	37.5	35	45	20	12.5	0	0	2.5	2.5
Depth 550 µm
	Frequency (Hz)
Group	3360	3670	4000	4360	4760	5190	5660	6170	6730	7340	8000	8720	9510	10370	11310	12340	13450	14670	16000	17450	19030	20750	22630	24680
control	0	0	0	0	2.5	0	0	0	0	0	0	2.5	0	2.5	5	7.5	10	5	0	2.5	0	0	0	0
control	0	0	0	2.5	0	0	0	0	0	0	2.5	0	7.5	0	2.5	10	5	7.5	12.5	7.5	7.5	0	0	0
control	0	0	0	0	0	0	0	0	0	0	0	0	2.5	0	2.5	25	30	0	0	2.5	0	0	0	0
control	5	7.5	5	12.5	5	5	0	0	0	10	0	12.5	12.5	40	37.5	60	75	67.5	95	67.5	5	2.5	7.5	7.5
control	0	0	7.5	2.5	5	10	0	7.5	2.5	0	0	2.5	7.5	5	12.5	30	37.5	32.5	10	2.5	7.5	2.5	0	0
control	0	0	2.5	0	0	0	0	0	0	0	0	7.5	7.5	12.5	7.5	17.5	17.5	20	20	5	0	0	0	0
control	0	2.5	2.5	2.5	0	2.5	0	5	0	0	0	2.5	2.5	0	10	27.5	40	40	47.5	47.5	67.5	7.5	0	0
control
control
control
predictable	0	0	0	0	0	2.5	0	0	0	2.5	0	7.5	2.5	5	17.5	10	17.5	25	27.5	20	37.5	0	2.5	0
predictable	2.5	2.5	2.5	2.5	2.5	0	0	0	0	0	0	12.5	0	2.5	12.5	20	40	45	67.5	72.5	60	5	2.5	0
predictable	0	2.5	0	0	2.5	0	0	0	0	0	0	0	2.5	0	17.5	5	10	22.5	45	87.5	105	47.5	0	0
predictable	12.5	15	17.5	17.5	12.5	5	7.5	5	7.5	15	12.5	7.5	12.5	20	25	27.5	32.5	47.5	47.5	47.5	57.5	27.5	12.5	7.5
predictable	2.5	2.5	0	0	0	0	0	0	0	0	2.5	0	7.5	0	10	32.5	22.5	27.5	32.5	35	37.5	10	0	0
predictable	2.5	2.5	2.5	2.5	5	2.5	0	2.5	2.5	2.5	2.5	0	0	7.5	5	7.5	10	7.5	17.5	90	137.5	40	20	5
predictable	10	5	10	7.5	5	5	5	7.5	5	2.5	2.5	5	30	10	20	30	55	35	55	60	117.5	17.5	2.5	5
predictable	5	0	2.5	5	2.5	0	0	7.5	0	0	2.5	2.5	5	10	17.5	52.5	47.5	42.5	42.5	45	5	2.5	2.5	2.5
predictable	0	0	5	0	0	0	0	10	5	10	25	22.5	50	82.5	147.5	142.5	182.5	202.5	337.5	182.5	15	7.5	0	0
predictable	2.5	0	0	0	0	72.5	0	0	0	0	2.5	0	0	0	0	12.5	2.5	0	5	17.5	0	0	0	0
predictable	2.5	7.5	2.5	12.5	7.5	10	2.5	2.5	0	0	2.5	35	50	40	67.5	75	75	92.5	95	105	55	0	7.5	2.5
predictable	0	0	5	0	5	0	5	0	0	10	5	7.5	17.5	12.5	32.5	17.5	50	37.5	37.5	37.5	65	95	15	12.5
predictable
predictable
random	0	0	0	2.5	0	0	0	12.5	12.5	37.5	40	52.5	57.5	55	67.5	75	82.5	77.5	90	130	110	10	5	0
random	0	2.5	2.5	2.5	0	12.5	7.5	0	0	0	7.5	32.5	70	92.5	95	117.5	107.5	132.5	127.5	42.5	0	7.5	5	2.5
random	0	0	10	0	5	2.5	2.5	2.5	2.5	0	0	20	62.5	67.5	62.5	75	82.5	82.5	122.5	82.5	10	5	5	2.5
random	0	2.5	0	0	2.5	0	2.5	0	0	0	7.5	2.5	30	52.5	90	125	122.5	85	135	210	127.5	27.5	15	30
random	2.5	0	2.5	2.5	0	0	0	0	0	0	0	2.5	2.5	27.5	42.5	62.5	62.5	52.5	57.5	92.5	65	0	0	0
random	2.5	2.5	0	0	0	0	7.5	5	5	5	0	2.5	2.5	2.5	2.5	12.5	15	22.5	67.5	102.5	65	12.5	10	0
random	2.5	2.5	0	17.5	0	5	7.5	7.5	5	2.5	2.5	0	7.5	17.5	25	20	47.5	40	55	20	0	0	0	7.5
Depth 600 µm
	Frequency (Hz)
Group	3360	3670	4000	4360	4760	5190	5660	6170	6730	7340	8000	8720	9510	10370	11310	12340	13450	14670	16000	17450	19030	20750	22630	24680
control
control	0	0	0	0	0	2.5	0	0	2.5	2.5	0	5	0	2.5	5	10	5	12.5	22.5	25	12.5	7.5	0	0
control
control	12.5	12.5	5	5	2.5	5	2.5	7.5	0	2.5	0	2.5	25	47.5	60	80	92.5	100	130	117.5	90	2.5	2.5	0
control	0	5	2.5	0	0	2.5	5	5	5	5	2.5	0	7.5	17.5	35	55	55	85	35	10	2.5	0	2.5	0
control	0	2.5	0	2.5	0	0	0	0	0	2.5	5	7.5	2.5	7.5	12.5	12.5	22.5	37.5	40	45	12.5	0	0	0
control	0	5	5	0	2.5	2.5	0	0	0	0	0	2.5	2.5	10	20	22.5	50	7.5	50	52.5	52.5	37.5	2.5	2.5
control	0	0	0	0	0	0	0	0	0	0	2.5	37.5	80	62.5	105	102.5	117.5	92.5	130	110	92.5	42.5	0	0
control	0	0	0	0	0	0	0	0	0	2.5	5	7.5	15	12.5	22.5	27.5	30	27.5	25	20	0	0	0	0
control	0	2.5	0	2.5	0	0	0	10	5	0	2.5	0	22.5	50	35	55	45	75	70	32.5	2.5	10	0	2.5
predictable
predictable	0	5	5	2.5	12.5	0	5	5	2.5	2.5	5	2.5	7.5	17.5	20	20	65	67.5	82.5	67.5	80	37.5	2.5	0
predictable	5	2.5	0	2.5	0	7.5	0	2.5	0	0	0	0	2.5	2.5	12.5	2.5	30	40	35	80	122.5	115	30	2.5
predictable
predictable	7.5	0	0	2.5	0	5	2.5	0	0	0	0	2.5	0	0	10	22.5	27.5	30	32.5	57.5	52.5	65	7.5	0
predictable	0	0	0	0	0	0	0	0	0	0	5	0	0	2.5	5	7.5	0	0	0	2.5	12.5	15	27.5	25
predictable	5	7.5	2.5	7.5	12.5	7.5	5	5	20	5	5	7.5	15	12.5	25	47.5	37.5	45	55	65	82.5	57.5	10	7.5
predictable	2.5	10	0	0	0	0	0	2.5	0	2.5	2.5	0	2.5	0	2.5	12.5	7.5	12.5	20	30	22.5	0	0	0
predictable	5	10	0	0	0	7.5	2.5	12.5	10	7.5	12.5	27.5	25	45	65	117.5	132.5	162.5	210	190	117.5	7.5	0	0
predictable	2.5	2.5	2.5	0	0	2.5	2.5	2.5	2.5	5	0	0	0	2.5	5	15	12.5	0	22.5	30	40	35	65	17.5
predictable	2.5	5	5	12.5	15	15	7.5	2.5	22.5	35	30	90	107.5	102.5	100	112.5	140	150	132.5	150	175	60	12.5	22.5
predictable	0	0	2.5	0	0	0	5	0	0	5	0	2.5	25	22.5	27.5	22.5	57.5	47.5	35	42.5	47.5	105	60	7.5
predictable
predictable	0	0	0	0	0	0	2.5	0	2.5	2.5	5	7.5	10	30	57.5	87.5	77.5	97.5	80	92.5	77.5	22.5	0	0
random	0	0	2.5	0	0	0	0	2.5	5	25	32.5	27.5	57.5	55	52.5	60	35	65	60	77.5	115	30	5	2.5
random	2.5	0	0	0	0	0	2.5	2.5	0	0	2.5	37.5	40	62.5	82.5	70	82.5	112.5	142.5	85	10	0	2.5	0
random	7.5	2.5	12.5	2.5	2.5	5	2.5	2.5	2.5	0	7.5	10	5	15	20	7.5	25	25	30	37.5	62.5	22.5	0	2.5
random	2.5	0	0	5	5	0	10	5	5	5	2.5	2.5	2.5	25	35	42.5	52.5	10	85	97.5	125	90	12.5	20
random	2.5	0	0	0	0	5	2.5	0	0	0	0	2.5	5	22.5	22.5	45	42.5	52.5	47.5	65	57.5	27.5	0	2.5
random	0	0	0	0	0	0	0	0	0	0	0	0	2.5	2.5	5	7.5	2.5	2.5	25	60	102.5	35	2.5	0
random	15	15	7.5	22.5	15	15	10	12.5	15	15	17.5	15	15	32.5	30	22.5	52.5	50	57.5	62.5	17.5	17.5	15	25
Depth 650 µm
	Frequency (Hz)
Group	3360	3670	4000	4360	4760	5190	5660	6170	6730	7340	8000	8720	9510	10370	11310	12340	13450	14670	16000	17450	19030	20750	22630	24680
control
control	0	0	0	0	2.5	0	2.5	5	2.5	5	12.5	7.5	17.5	22.5	15	15	10	17.5	35	40	45	22.5	10	0
control
control	2.5	15	7.5	12.5	5	7.5	27.5	10	2.5	15	7.5	15	27.5	32.5	55	57.5	65	72.5	97.5	127.5	122.5	70	7.5	10
control
control	0	0	0	0	2.5	0	0	0	2.5	0	2.5	7.5	0	7.5	17.5	40	30	37.5	27.5	27.5	25	0	0	2.5
control	2.5	5	2.5	2.5	5	5	5	2.5	2.5	5	2.5	5	0	0	2.5	22.5	20	15	40	55	50	87.5	12.5	17.5
control
control
control
predictable	0	0	2.5	2.5	10	5	10	5	2.5	7.5	0	2.5	7.5	7.5	15	2.5	0	12.5	5	0	7.5	15	5	0
predictable	0	0	0	0	2.5	0	0	0	2.5	5	10	7.5	27.5	55	40	30	115	137.5	110	137.5	175	142.5	30	5
predictable	2.5	2.5	0	0	0	0	0	2.5	0	0	2.5	5	15	2.5	2.5	2.5	10	10	22.5	45	72.5	112.5	70	5
predictable	0	0	0	2.5	2.5	17.5	7.5	2.5	5	12.5	7.5	5	2.5	12.5	20	17.5	15	10	20	22.5	22.5	50	72.5	35
predictable	0	0	0	0	0	0	0	0	0	0	0	2.5	7.5	0	0	22.5	22.5	12.5	35	45	37.5	35	52.5	17.5
predictable	0	0	0	5	0	0	2.5	0	2.5	2.5	2.5	0	0	0	5	7.5	15	0	5	7.5	27.5	35	35	10
predictable	7.5	10	12.5	5	12.5	12.5	10	25	20	15	22.5	10	40	12.5	32.5	40	25	45	57.5	52.5	80	100	42.5	27.5
predictable	10	7.5	7.5	7.5	5	7.5	5	12.5	5	12.5	5	7.5	5	2.5	12.5	32.5	47.5	47.5	52.5	90	125	15	0	2.5
predictable	0	20	0	5	7.5	2.5	2.5	7.5	20	25	35	40	40	45	62.5	95	132.5	162.5	157.5	190	257.5	120	10	2.5
predictable
predictable	10	2.5	0	10	12.5	0	5	7.5	5	0	10	75	62.5	82.5	110	112.5	115	117.5	137.5	137.5	145	135	30	2.5
predictable	7.5	10	5	0	10	0	0	0	2.5	0	7.5	12.5	20	20	30	42.5	30	42.5	32.5	37.5	50	82.5	72.5	52.5
predictable
predictable
random	0	5	0	0	0	0	2.5	7.5	2.5	27.5	27.5	77.5	75	75	62.5	77.5	55	75	47.5	75	90	90	22.5	2.5
random	0	0	0	0	0	0	0	0	2.5	0	0	2.5	10	47.5	95	62.5	90	85	122.5	120	37.5	5	0	0
random	0	0	0	5	5	7.5	5	2.5	0	0	5	5	2.5	0	5	7.5	7.5	5	12.5	10	17.5	35	2.5	0
random	0	2.5	0	2.5	0	0	0	0	2.5	0	0	0	0	5	15	25	35	0	45	57.5	95	72.5	45	7.5
random	0	2.5	7.5	0	7.5	0	10	2.5	2.5	0	2.5	0	2.5	5	10	22.5	70	10	20	40	52.5	77.5	10	0
random	0	0	2.5	7.5	0	2.5	7.5	2.5	0	5	2.5	5	2.5	0	7.5	5	0	5	5	22.5	77.5	80	12.5	2.5
random	2.5	2.5	0	2.5	0	2.5	2.5	2.5	5	0	0	0	0	5	7.5	15	27.5	27.5	37.5	87.5	57.5	5	2.5	0
Depth 700 µm
	Frequency (Hz)
Group	3360	3670	4000	4360	4760	5190	5660	6170	6730	7340	8000	8720	9510	10370	11310	12340	13450	14670	16000	17450	19030	20750	22630	24680
control	0	0	0	0	0	0	2.5	0	0	0	0	2.5	0	7.5	12.5	5	12.5	5	0	7.5	0	0	0	0
control	0	0	0	2.5	10	7.5	7.5	5	10	7.5	12.5	10	12.5	12.5	7.5	5	17.5	7.5	7.5	7.5	10	22.5	22.5	5
control
control	2.5	0	0	0	7.5	0	15	12.5	7.5	37.5	72.5	105	125	167.5	185	215	212.5	220	222.5	210	225	207.5	50	12.5
control	0	15	0	0	0	0	0	0	2.5	0	0	0	2.5	7.5	15	22.5	35	50	57.5	50	85	0	2.5	0
control
control	10	2.5	0	5	2.5	7.5	0	7.5	2.5	2.5	7.5	0	5	7.5	12.5	37.5	47.5	35	77.5	80	95	100	30	2.5
control	0	0	0	0	0	0	0	0	0	2.5	0	27.5	27.5	25	82.5	82.5	77.5	57.5	115	105	80	92.5	60	5
control	0	0	0	0	0	0	0	0	2.5	0	7.5	7.5	37.5	60	55	50	55	62.5	67.5	65	52.5	0	0	0
control	0	0	2.5	2.5	0	0	2.5	0	0	0	0	0	7.5	30	52.5	95	62.5	92.5	102.5	105	127.5	47.5	0	0
predictable	0	2.5	0	2.5	5	2.5	5	0	5	2.5	5	5	2.5	10	0	5	5	0	2.5	2.5	2.5	5	0	0
predictable	0	0	0	0	0	0	0	0	0	0	22.5	2.5	20	32.5	15	20	37.5	42.5	37.5	30	57.5	62.5	15	0
predictable	0	0	0	0	0	0	0	2.5	0	0	0	0	2.5	0	0	2.5	0	12.5	7.5	5	5	7.5	12.5	2.5
predictable	0	0	5	35	65	75	62.5	47.5	52.5	60	40	40	37.5	42.5	40	22.5	37.5	32.5	40	40	70	92.5	97.5	107.5
predictable	10	12.5	5	12.5	7.5	17.5	7.5	15	5	5	10	10	12.5	10	12.5	30	17.5	30	15	22.5	32.5	30	10	47.5
predictable	0	0	0	0	0	0	0	0	0	0	2.5	0	0	0	0	5	0	0	0	0	2.5	5	0	2.5
predictable	2.5	5	2.5	7.5	2.5	7.5	0	2.5	7.5	5	2.5	5	12.5	10	12.5	20	22.5	12.5	20	42.5	80	50	62.5	25
predictable	5	2.5	5	7.5	10	12.5	5	7.5	2.5	7.5	5	0	10	2.5	2.5	20	10	25	25	35	52.5	55	10	2.5
predictable
predictable	20	7.5	0	2.5	0	0	0	2.5	0	0	5	0	0	2.5	2.5	2.5	2.5	0	7.5	17.5	30	15	20	17.5
predictable	7.5	0	2.5	17.5	12.5	5	5	2.5	0	0	0	72.5	87.5	80	110	97.5	107.5	95	97.5	117.5	127.5	137.5	102.5	22.5
predictable	25	17.5	15	12.5	15	5	15	12.5	27.5	20	17.5	27.5	22.5	30	45	22.5	47.5	52.5	22.5	37.5	57.5	87.5	100	77.5
predictable	2.5	0	0	0	0	0	0	0	0	0	0	0	5	10	5	20	20	37.5	27.5	32.5	32.5	67.5	22.5	0
predictable	0	0	0	0	0	0	2.5	0	0	0	5	7.5	32.5	77.5	75	95	85	90	110	102.5	107.5	112.5	47.5	5
random	0	12.5	2.5	2.5	5	5	2.5	2.5	10	10	27.5	55	57.5	47.5	47.5	52.5	40	52.5	17.5	65	62.5	120	82.5	5
random	5	2.5	0	2.5	0	0	2.5	0	2.5	0	0	0	7.5	25	37.5	32.5	55	82.5	102.5	97.5	105	17.5	5	0
random	0	0	5	0	2.5	0	0	0	5	0	0	0	0	2.5	0	2.5	0	7.5	10	17.5	2.5	22.5	7.5	2.5
random	0	2.5	2.5	0	0	0	2.5	2.5	0	2.5	2.5	0	2.5	2.5	10	15	20	0	20	52.5	62.5	80	50	22.5
random	10	5	7.5	7.5	10	22.5	17.5	5	5	7.5	12.5	7.5	5	15	22.5	17.5	37.5	2.5	17.5	50	62.5	52.5	22.5	5
random	12.5	17.5	10	5	7.5	5	7.5	17.5	10	12.5	160	7.5	17.5	15	17.5	7.5	7.5	7.5	12.5	2.5	15	80	32.5	10
random
Depth 750 µm
	Frequency (Hz)
Group	3360	3670	4000	4360	4760	5190	5660	6170	6730	7340	8000	8720	9510	10370	11310	12340	13450	14670	16000	17450	19030	20750	22630	24680
control	0	0	0	0	0	2.5	0	0	0	0	5	42.5	30	45	37.5	52.5	55	55	70	65	52.5	55	27.5	0
control	0	10	5	50	77.5	85	80	57.5	92.5	75	67.5	70	57.5	85	77.5	45	75	85	100	70	130	92.5	102.5	80
control
control	2.5	0	5	2.5	35	0	65	17.5	40	65	72.5	87.5	97.5	117.5	125	140	145	110	137.5	175	192.5	212.5	147.5	12.5
control	2.5	2.5	0	0	2.5	2.5	0	0	0	0	0	0	0	0	10	5	30	0	2.5	5	5	0	0	0
control
control
control
control
control
predictable
predictable	0	0	0	0	0	0	0	0	0	20	57.5	55	92.5	105	92.5	92.5	147.5	120	130	155	200	200	190	62.5
predictable	15	10	5	12.5	10	20	10	15	2.5	5	15	12.5	12.5	20	5	12.5	12.5	32.5	17.5	35	52.5	55	85	162.5
predictable	2.5	2.5	5	70	97.5	127.5	115	87.5	90	122.5	112.5	70	77.5	52.5	65	50	67.5	77.5	47.5	50	70	82.5	85	130
predictable	5	0	5	10	10	10	15	25	30	42.5	12.5	37.5	47.5	45	37.5	75	57.5	62.5	42.5	65	57.5	107.5	70	97.5
predictable	0	0	0	0	0	0	0	0	0	0	0	0	0	2.5	2.5	10	2.5	2.5	7.5	17.5	20	35	35	70
predictable	15	5	0	5	5	10	2.5	5	10	0	10	7.5	30	15	22.5	40	20	25	30	32.5	60	77.5	72.5	57.5
predictable
predictable
predictable
predictable
predictable
predictable
predictable
random	0	0	2.5	5	0	0	2.5	5	5	15	17.5	65	60	60	60	45	52.5	50	2.5	70	62.5	80	77.5	37.5
random	0	0	0	0	0	0	2.5	0	0	0	0	0	5	2.5	30	22.5	50	40	30	50	52.5	37.5	17.5	2.5
random	0	2.5	2.5	0	5	0	0	2.5	5	2.5	0	5	10	17.5	10	7.5	5	5	0	12.5	15	15	10	27.5
random	7.5	5	10	10	0	2.5	5	2.5	2.5	7.5	0	10	0	2.5	10	20	25	0	7.5	27.5	52.5	80	77.5	90
random	12.5	5	12.5	12.5	12.5	2.5	15	5	12.5	12.5	7.5	15	12.5	7.5	10	25	12.5	7.5	12.5	27.5	47.5	42.5	40	12.5
random	0	0	0	0	0	2.5	0	0	0	0	0	2.5	0	2.5	0	0	2.5	0	0	0	5	52.5	67.5	7.5
random	0	12.5	2.5	0	5	0	0	2.5	2.5	0	0	0	0	0	0	2.5	17.5	5	15	25	22.5	47.5	2.5	0

## Sheet: Figure 2D
Best frequency (Hz)
	Depth (µm)
Group	100	150	200	250	300	350	400	450	500	550	600	650	700	750
control		11310	8000	7545	9510	10370		11310		13450			17450	18240
control			5915	6500	8755	11310	12340	14060	15335	17450	18240	19030	19890	20750
control	12210	22630	5660		7340	9510	10370	11310		13450
control	6730	6462.5	7340	8720	9940	11310	12340	14060	14670	16000	17450	19030	19030	20750
control	7340	10370	8720	8000	10370	10370	11310	10370	13450	14670	16000		19030	19030
control	4360	6170	7035	7340	9940			18510	13450	16000	17450	17450
control	6895	8000	9510	11310	12380	13450	14725	16000	17450	17450	19030	19890	20750
control	4760		7340		11310		12710		16000		19030		20750
control			6356.67		8983.33		10370		12710		15556.7		17450
control			7560		8240		11310		13450		16000		19030
predictable		9510	9510	9510	10370	12340	13450	14670	17450	17450		20750	20750
predictable	8000	9115	9940	10370	11310	12895	14060	14670	16000	17450	18240	19030	20750	22630
predictable	8375	7725	10370	10370	10840	13450	14060	16000	18240	19030	19030	20750	22630	23655
predictable		8720	9115	9940	10840	12340	14060	15335	16725	18240		21690	22630	23655
predictable	4760	7340	8000	10370	11310	13450	14670	16000	17450	19030	20750	22630	24680	24680
predictable	10370	10370	10840	11825	11825	14725	15450	17515	17450	19030	20830	22630	16000	24680
predictable	4975	7035	8360	9510	11310		14060	16000	17450	19030	19890	20750	22630	22630
predictable	5915	6450	7225	8720	9510	10370	12895	13450	14670	16725	18240	19030	20750
predictable	7035	8720	9510	9510	9940	11825	12895	13450	15335	16000	17450	18240
predictable	10840	10530	13450		13450	15030				5190	20750		22630
predictable	7340	7340	9132.5	9510	11310	12340	13450	14725	16725	17450	19030	19030	20750
predictable	9325		10840		14060	14670	16000	17450	19030	20750	20750	22630	24680
predictable	7800		10370		12340		14670		17450				20750
predictable	6450		9510		11310		13172.5		16000		18635		20320
random	8720	8720	9115	10840	12340	12340	14670	16000	17450	18240	19030	20750	21690	22630
random	6195	8720	8720	9940		11310		14060	14670	15335	16000	17450	19030	19890
random	4760	5210	6195	8030	9115	11310		14670	15335	16000	18240	19890	20750	22715
random	6730	8000	9115	9940	11310	11825	12895	12895	16725	17450	19890	20750	22160	23655
random	6730	7340	9510	10370	12340	12340	14670	13450	17450	19030	19030	19030	20750	22630
random	11310		7670	8720	11310	13450	13450	13450	16000	17450	19030	20750	20750	22630
random	5190	7340	8720	10370	10370			13450	14670	16000	16000	17450		20750
home cage	7340	8000	8720	10370	10370	10370	12340	13450	14670			17450	19030
home cage	7340	6170	7340	6730	11310			12340	13450	12340	14670		17450
home cage	6170	7340	8000	9510	10370		12340	13450	16000	16000	17450	19030	19030	22630
home cage	6730	6730	6730	8720	10370	10370	11310	12340	12340	14670	16000	17450		17450
home cage	8720	6730	8720	10370	10370	11310	12340	13450	14670	16000	17450	17450		20750
home cage	6450	6450	7840	9545	10370	12340	13450	13450	13450		16000	16000		19890

## Sheet: Figure 2E
Best frequency difference along the axis (Hz)
	Depth (µm)
Group	100	150	200	250	300	350	400	450	500	550	600	650	700	750
control		486.25	656.333	-690.833	-166.833	-683.333		-2350		-2045.71			-1722.5	-1452.5
control			-1428.67	-1735.83	-921.833	256.667	405.625	400	770.625	1954.29	895.417	180	717.5	1057.5
control	5160.83	11806.2	-1683.67		-2336.83	-1543.33	-1564.38	-2350		-2045.71
control	-319.167	-4361.25	-3.66667	484.167	263.167	256.667	405.625	400	105.625	504.286	105.417	180	-142.5	1057.5
control	290.833	-453.75	1376.33	-235.833	693.167	-683.333	-624.375	-3290	-1114.38	-825.714	-1344.58		-142.5	-662.5
control	-2689.17	-4653.75	-308.667	-895.833	263.167			4850	-1114.38	504.286	105.417	-1400
control	-154.167	-2823.75	2166.33	3074.17	2703.17	2396.67	2790.62	2340	2885.62	1954.29	1685.42	1040	1577.5
control	-2289.17		-3.66667		1633.17		775.625		1435.62		1685.42		1577.5
control			-987		-693.5		-1564.38		-1854.38		-1787.92		-1722.5
control			216.333		-1436.83		-624.375		-1114.38		-1344.58		-142.5
predictable		-1313.75	2166.33	1274.17	693.167	1286.67	1515.62	1010	2885.62	1954.29		1900	1577.5
predictable	950.833	-1708.75	2596.33	2134.17	1633.17	1841.67	2125.62	1010	1435.62	1954.29	895.417	180	1577.5	2937.5
predictable	1325.83	-3098.75	3026.33	2134.17	1163.17	2396.67	2125.62	2340	3675.62	3534.29	1685.42	1900	3457.5	3962.5
predictable		-2103.75	1771.33	1704.17	1163.17	1286.67	2125.62	1675	2160.62	2744.29		2840	3457.5	3962.5
predictable	-2289.17	-3483.75	656.333	2134.17	1633.17	2396.67	2735.62	2340	2885.62	3534.29	3405.42	3780	5507.5	4987.5
predictable	3320.83	-453.75	3496.33	3589.17	2148.17	3671.67	3515.62	3855	2885.62	3534.29	3485.42	3780	-3172.5	4987.5
predictable	-2074.17	-3788.75	1016.33	1274.17	1633.17		2125.62	2340	2885.62	3534.29	2545.42	1900	3457.5	2937.5
predictable	-1134.17	-4373.75	-118.667	484.167	-166.833	-683.333	960.625	-210	105.625	1229.29	895.417	180	1577.5
predictable	-14.1667	-2103.75	2166.33	1274.17	263.167	771.667	960.625	-210	770.625	504.286	105.417	-610
predictable	3790.83	-293.75	6106.33		3773.17	3976.67				-10305.7	3405.42		3457.5
predictable	290.833	-3483.75	1788.83	1274.17	1633.17	1286.67	1515.62	1065	2160.62	1954.29	1685.42	180	1577.5
predictable	2275.83		3496.33		4383.17	3616.67	4065.62	3790	4465.62	5254.29	3405.42	3780	5507.5
predictable	750.833		3026.33		2663.17		2735.62		2885.62				1577.5
predictable	-599.167		2166.33		1633.17		1238.12		1435.62		1290.42		1147.5
random	1670.83	-2103.75	1771.33	2604.17	2663.17	1286.67	2735.62	2340	2885.62	2744.29	1685.42	1900	2517.5	2937.5
random	-854.167	-2103.75	1376.33	1704.17		256.667		400	105.625	-160.714	-1344.58	-1400	-142.5	197.5
random	-2289.17	-5613.75	-1148.67	-205.833	-561.833	256.667		1010	770.625	504.286	895.417	1040	1577.5	3022.5
random	-319.167	-2823.75	1771.33	1704.17	1633.17	771.667	960.625	-765	2160.62	1954.29	2545.42	1900	2987.5	3962.5
random	-319.167	-3483.75	2166.33	2134.17	2663.17	1286.67	2735.62	-210	2885.62	3534.29	1685.42	180	1577.5	2937.5
random	4260.83		326.333	484.167	1633.17	2396.67	1515.62	-210	1435.62	1954.29	1685.42	1900	1577.5	2937.5
random	-1859.17	-3483.75	1376.33	2134.17	693.167			-210	105.625	504.286	-1344.58	-1400		1057.5
home cage	290.833	-2823.75	1376.33	2134.17	693.167	-683.333	405.625	-210	105.625			-1400	-142.5
home cage	290.833	-4653.75	-3.66667	-1505.83	1633.17			-1320	-1114.38	-3155.71	-2674.58		-1722.5
home cage	-879.167	-3483.75	656.333	1274.17	693.167		405.625	-210	1435.62	504.286	105.417	180	-142.5	2937.5
home cage	-319.167	-4093.75	-613.667	484.167	693.167	-683.333	-624.375	-1320	-2224.38	-825.714	-1344.58	-1400		-2242.5
home cage	1670.83	-4093.75	1376.33	2134.17	693.167	256.667	405.625	-210	105.625	504.286	105.417	-1400		1057.5
home cage	-599.167	-4373.75	496.333	1309.17	693.167	1286.67	1515.62	-210	-1114.38		-1344.58	-2850		197.5

## Sheet: Figure 3B
Reliability Adjacent (%)
	Frequency (Hz)
Group	3360	3670	4000	4360	4760	5190	5660	6170	6730	7340	8000	8720	9510	10370	11310	12340	13450	14670	16000	17450	19030	20750	22630	24680
control	0	0	0	0	0	0	0	0	0	0	0	0	0	0	0	0	0	0	0	0	0	0	0	0
control	20	0	0	0	0	0	20	0	20	0	60	80	40	40	80	40	0	0	0	20	0	0	0	0
control	20	0	0	20	0	20	20	40	20	0	40	20	20	40	20	40	20	20	0	20	0	0	20	20
control	0	0	0	20	0	0	0	0	0	0	0	40	60	0	80	40	0	0	0	0	0	0	0	0
control	0	0	0	0	0	0	0	0	0	40	80	40	80	60	60	60	20	0	0	0	20	0	20	0
control	0	0	0	0	0	0	0	0	0	0	0	0	40	80	80	100	60	0	0	0	0	0	0	0
control	20	20	20	20	0	0	0	0	0	0	20	20	0	0	0	0	0	20	40	0	60	40	0	0
control	0	0	0	0	0	0	0	0	20	40	20	0	40	40	40	20	0	0	0	20	0	0	0	0
control	0	20	40	0	20	20	20	0	20	60	80	80	80	100	100	100	40	20	60	40	40	20	20	0
control	0	0	0	0	40	0	20	0	0	40	40	80	80	100	100	60	40	40	0	0	0	0	0	0
control	60	60	80	80	80	100	80	60	80	80	100	80	80	100	100	100	100	80	100	80	80	80	80	60
control	20	0	0	0	20	0	0	0	0	0	0	0	80	80	80	60	60	0	0	0	20	20	0	20
control	0	0	0	0	0	0	20	0	0	20	40	100	80	100	100	60	60	40	0	20	0	20	40	0
control	0	0	0	0	0	0	0	0	60	100	60	100	100	100	20	0	20	0	0	0	0	0	0	0
control	0	0	0	0	20	0	0	20	0	0	0	40	80	80	100	80	100	40	0	0	0	0	0	0
control	20	0	0	20	40	60	60	60	100	100	80	100	100	100	100	80	100	100	60	40	20	20	40	0
control	20	60	60	40	60	80	60	80	80	100	100	100	60	100	80	100	100	60	40	40	100	20	40	40
control	0	20	0	0	20	0	0	20	60	40	60	100	80	100	80	40	0	0	20	20	40	0	0	0
control	0	0	0	0	0	20	0	60	20	20	40	20	100	100	100	60	60	20	40	0	60	20	80	80
control	0	20	40	40	0	20	20	80	80	80	80	100	100	100	100	100	60	80	60	60	60	40	80	100
control	0	20	0	0	40	60	20	60	60	60	100	100	100	100	60	40	40	60	20	20	0	40	0	60
control	0	20	20	20	0	0	20	0	20	20	0	20	40	80	80	80	20	20	0	0	0	0	0	0
control	0	20	0	0	40	0	20	20	40	60	100	100	100	100	80	40	20	20	0	0	0	0	0	0
control	0	0	0	0	0	0	0	0	0	0	40	40	60	60	40	60	20	0	0	0	0	0	0	0
control	0	0	0	0	0	0	20	40	40	100	100	100	100	100	100	100	40	0	0	0	0	0	0	20
control	0	0	0	0	20	40	40	80	100	100	100	100	100	100	100	100	20	0	20	0	20	0	0	0
control	0	20	0	0	0	40	20	60	80	100	100	100	100	100	100	100	100	100	60	20	20	0	40	0
control	0	20	0	0	0	0	20	100	100	100	100	100	100	100	100	100	20	0	0	0	0	0	0	20
control	20	0	0	0	0	0	0	0	60	100	100	100	100	100	100	100	100	100	60	60	0	0	0	0
control	0	0	0	0	20	20	80	100	100	100	100	100	100	100	100	100	0	20	0	0	0	0	0	0
control	0	0	0	0	0	0	0	40	40	100	100	100	100	100	100	100	100	100	0	0	0	20	0	0
control	0	20	0	0	0	60	80	100	100	100	100	100	100	100	100	100	20	20	0	0	0	0	0	0
control	20	20	0	0	0	0	0	40	20	60	100	100	100	100	100	100	100	100	20	0	0	0	0	0
control	0	20	0	0	60	60	40	100	100	100	100	100	100	100	100	100	20	20	0	0	0	0	0	0
predictable	0	0	0	0	0	0	0	0	0	0	0	0	0	0	0	0	0	0	0	0	0	0	0	0
predictable	0	40	0	0	20	0	20	20	20	60	60	60	80	100	100	100	60	100	20	20	40	0	20	0
predictable	40	100	60	80	60	40	40	40	100	100	100	80	100	100	100	100	60	60	80	40	40	40	80	0
predictable	100	100	100	100	100	100	100	100	100	100	100	100	100	100	100	100	100	100	100	100	100	100	100	100
predictable	40	40	80	40	60	80	100	100	100	100	100	100	100	100	100	100	80	60	20	40	20	40	60	60
predictable	80	80	60	40	80	100	100	80	100	80	100	100	100	100	100	100	100	100	100	80	40	60	80	80
predictable	100	100	100	100	100	100	100	100	100	100	100	100	100	100	100	100	100	100	100	100	100	80	80	100
predictable	40	20	80	80	80	80	80	100	100	100	100	100	100	100	100	100	100	100	100	80	80	40	20	80
predictable	60	60	40	80	80	60	60	100	100	100	100	100	100	100	100	100	100	100	100	80	100	60	60	80
predictable
predictable	20	20	0	0	0	0	60	0	60	40	40	40	40	20	20	0	20	40	20	0	0	0	0	0
predictable	0	0	0	0	0	0	0	0	0	0	20	0	0	20	20	0	40	20	40	0	40	20	0	0
predictable	0	0	0	0	40	0	0	0	20	40	40	60	40	40	60	20	60	20	20	20	20	0	0	0
predictable	0	0	0	0	20	0	0	20	40	40	40	100	60	80	40	0	20	20	0	20	0	0	0	0
predictable	0	0	0	0	0	0	0	0	0	0	0	0	20	40	60	80	60	40	60	0	0	0	0	0
predictable	0	0	0	0	0	0	0	20	0	20	20	60	80	100	80	100	100	100	0	0	0	0	0	0
predictable	20	20	20	40	20	20	60	40	40	80	80	100	100	100	100	100	80	60	80	20	0	0	20	0
predictable	0	0	0	0	20	0	0	0	20	0	0	0	40	80	80	100	100	100	20	20	20	0	0	0
predictable	0	20	0	20	0	20	40	60	100	40	100	100	100	100	100	80	60	20	40	0	0	40	20	20
predictable	0	20	0	0	40	20	20	20	0	0	40	100	100	100	100	100	80	20	20	60	20	0	0	0
predictable	0	0	0	0	20	0	0	0	0	0	0	60	60	80	100	60	0	0	0	0	0	0	0	0
predictable	0	20	0	0	20	0	40	100	100	100	100	100	100	100	80	0	0	20	0	0	0	0	0	0
predictable	60	0	0	60	20	20	20	40	20	20	40	40	100	100	100	100	100	60	60	40	20	60	20	0
predictable	0	0	0	0	0	0	0	0	0	0	40	80	40	80	60	20	0	0	0	0	0	0	0	0
predictable	0	0	20	60	0	20	20	20	40	40	100	60	60	100	100	80	20	20	40	20	60	20	40	40
predictable	80	60	100	100	60	80	80	100	60	60	80	80	80	100	100	100	100	100	80	100	60	80	80	60
predictable	0	0	20	40	40	20	40	40	20	20	0	100	100	100	100	100	40	20	0	40	40	40	60	40
predictable	0	0	0	0	0	0	0	20	20	40	40	60	40	100	60	20	20	0	0	40	0	0	0	0
predictable	80	40	60	40	60	80	20	20	60	60	80	80	100	100	100	40	20	0	0	60	40	0	60	40
predictable	0	60	0	40	20	20	0	40	0	40	0	0	20	80	100	80	100	80	80	100	60	60	40	20
predictable	0	0	0	20	0	20	0	40	20	20	40	0	80	60	100	80	60	0	0	0	20	20	0	0
predictable	40	20	20	0	0	0	20	20	60	100	60	100	100	80	100	80	60	40	20	0	20	0	20	0
predictable	0	0	0	0	0	0	0	0	0	0	0	40	40	40	20	0	0	0	0	0	0	0	0	0
predictable	0	0	0	0	0	20	0	0	0	0	40	60	20	80	40	40	60	0	0	0	0	0	0	0
predictable	80	80	60	40	100	100	100	100	100	100	100	100	100	100	100	100	100	100	60	20	40	0	20	0
predictable	100	100	100	60	80	100	100	100	100	100	100	100	100	100	100	100	100	40	0	40	60	20	40	20
predictable	100	100	100	40	100	100	100	100	100	100	100	100	100	100	100	100	80	20	40	20	40	20	20	60
predictable	20	40	60	40	60	40	100	100	100	100	100	100	100	100	100	100	100	100	0	0	40	20	40	40
predictable	0	20	20	40	20	20	60	20	40	60	80	80	80	80	80	100	100	40	40	40	60	20	0	0
predictable	0	0	0	20	0	20	0	0	0	0	0	20	0	40	60	60	20	20	40	0	0	0	0	0
predictable	0	0	0	0	0	0	0	0	40	20	20	40	60	60	60	60	40	20	40	40	40	20	20	40
predictable	0	0	20	0	0	20	0	40	20	40	0	40	60	60	60	20	80	40	0	0	0	0	0	0
predictable	0	0	0	0	0	0	0	0	20	80	100	100	100	80	100	40	0	0	0	0	0	0	0	0
predictable	0	0	0	0	0	0	0	20	0	20	40	60	40	60	100	80	20	0	0	0	20	0	0	0
predictable	0	0	0	0	0	0	0	0	0	20	60	80	60	80	40	20	0	20	0	0	0	0	0	0
predictable	20	0	0	0	0	0	0	0	0	0	40	60	60	40	40	60	60	60	0	0	20	0	0	0
predictable	20	0	0	0	0	20	0	0	20	0	40	20	40	60	60	20	20	40	40	0	0	20	20	0
predictable	80	20	100	80	40	40	80	100	80	60	100	80	100	100	100	100	100	100	80	100	100	80	20	80
predictable	0	20	0	0	0	0	0	0	20	0	0	40	60	80	100	60	40	80	60	20	0	0	0	40
predictable	20	0	20	40	20	20	0	20	40	20	40	60	80	60	80	80	100	0	60	0	20	20	40	40
predictable	20	40	60	40	60	60	80	80	100	80	100	80	100	100	100	80	80	80	40	60	40	80	60	40
predictable	20	40	40	40	20	0	20	40	80	60	80	100	100	100	100	100	100	40	0	0	0	20	0	0
predictable	80	60	60	60	100	100	100	100	100	100	100	100	100	100	100	100	100	100	80	100	100	80	80	60
predictable	0	40	20	0	40	0	40	0	0	100	100	100	100	100	100	100	80	60	40	0	40	0	20	20
predictable	60	100	60	80	100	100	100	100	100	100	100	100	100	100	100	100	80	60	80	40	60	60	80	40
predictable	0	20	0	0	0	40	0	0	20	0	60	60	60	80	80	80	60	40	20	0	0	0	0	0
predictable	0	0	0	0	0	0	0	40	0	40	60	80	100	80	60	80	40	20	0	0	0	0	0	0
predictable	0	0	0	0	0	0	20	40	60	40	100	60	100	80	40	80	20	20	0	0	0	0	0	0
predictable	0	0	0	0	20	20	0	0	60	60	80	100	100	100	80	80	100	40	0	0	0	20	0	0
predictable	0	0	0	0	20	20	20	60	60	80	100	100	100	100	100	100	100	60	0	0	0	0	0	0
random	0	0	0	0	0	0	0	0	0	0	0	0	0	0	0	0	0	0	0	0	0	0	0	0
random	0	40	40	20	0	0	20	100	100	100	100	100	100	100	100	100	100	80	20	60	40	40	20	0
random	40	60	20	60	60	20	20	60	40	20	20	60	60	100	80	60	100	20	20	0	80	40	80	80
random	0	0	20	20	0	0	20	60	80	60	100	100	100	100	100	100	100	100	20	0	20	0	0	0
random	0	0	0	0	0	20	20	0	100	100	100	100	100	100	100	100	60	40	20	0	0	0	20	0
random	0	0	0	20	0	0	20	0	20	0	40	40	20	20	20	20	0	0	0	0	0	0	0	0
random	20	0	0	20	0	0	40	100	100	100	100	100	100	100	100	100	40	0	20	20	40	0	40	0
random	0	0	20	0	40	20	0	20	40	100	100	100	100	100	100	100	100	60	60	20	20	20	0	0
random	20	40	0	0	20	0	20	20	0	0	40	80	100	100	100	100	20	20	0	0	20	0	20	0
random	20	0	40	0	60	20	60	100	100	100	100	100	100	100	100	60	0	40	20	0	0	0	0	0
random	40	40	40	20	0	0	20	60	20	0	40	60	80	60	80	100	20	0	20	0	20	20	20	0
random	20	20	20	20	0	0	0	40	0	40	80	100	100	80	100	0	0	20	0	20	0	40	0	0
random	20	0	0	20	0	40	20	20	40	0	80	40	100	100	100	100	40	20	0	0	0	20	0	0
random	0	20	20	40	20	20	40	40	20	60	100	100	100	100	100	100	100	100	80	0	40	20	20	20
random	0	20	0	20	0	20	40	0	20	20	40	40	100	100	100	100	80	60	20	0	0	20	0	0
random	20	20	0	0	0	20	20	0	60	40	40	100	100	100	100	100	0	0	20	0	0	0	0	20
random	0	0	0	0	0	20	80	60	100	100	100	100	100	100	100	40	0	0	0	0	0	0	0	0
random	0	0	0	0	60	20	0	20	0	20	40	20	100	100	100	100	80	0	40	40	0	0	0	0
random	0	0	0	0	20	20	0	0	20	0	0	80	80	80	60	80	20	0	0	0	0	0	0	0
random	60	60	80	100	80	80	100	100	100	80	60	40	100	80	100	60	80	20	60	80	60	100	80	60
random	0	20	20	0	0	40	0	40	80	60	100	100	80	100	60	20	0	0	0	0	0	0	0	0
random	0	20	0	20	0	0	0	0	0	0	40	40	60	20	80	80	60	40	0	20	0	0	0	0
random	0	0	0	0	0	0	20	0	0	0	20	0	60	40	100	80	40	20	0	0	0	0	0	0
random	0	0	0	20	0	20	40	60	20	20	40	0	40	20	80	20	40	20	60	0	20	0	0	0
random	20	0	20	20	20	60	60	100	80	100	100	100	100	100	100	80	20	40	0	0	20	0	0	0
random	20	80	60	100	80	100	100	100	100	100	100	100	100	100	100	100	100	100	100	60	60	100	80	100
Reliability Tuned (%)
	Frequency (Hz)
Group	3360	3670	4000	4360	4760	5190	5660	6170	6730	7340	8000	8720	9510	10370	11310	12340	13450	14670	16000	17450	19030	20750	22630	24680
control	0	0	0	0	0	0	0	0	0	0	0	0	0	0	0	0	0	0	0	0	0	0	0	0
control	0	0	0	0	0	0	0	0	0	0	0	20	20	60	60	80	80	100	60	100	60	40	0	20
control
control	0	0	0	0	0	0	20	0	0	0	0	20	0	60	60	40	100	40	0	40	0	0	0	0
control	0	0	0	0	0	0	0	0	20	0	0	0	0	20	0	60	40	100	100	80	60	0	20	20
control	0	0	0	0	0	0	0	0	0	0	0	0	0	60	60	80	60	80	20	0	0	0	0	0
control	0	0	0	0	0	0	0	0	0	0	0	0	0	40	0	20	60	80	60	60	20	0	0	0
control	0	0	0	0	0	0	0	0	0	0	0	20	0	20	40	40	40	60	60	20	0	0	0	0
control	0	0	0	0	0	0	0	0	0	0	0	0	0	80	60	60	60	100	0	0	20	0	0	0
control	0	0	0	20	0	0	0	0	0	0	20	0	60	0	20	80	40	60	60	60	40	0	0	0
control	60	60	20	20	0	20	0	20	0	0	0	40	60	40	80	80	80	100	100	20	0	0	20	0
control	60	60	40	40	20	40	20	60	0	20	0	20	60	100	100	100	100	100	100	100	100	20	20	0
control	0	0	0	0	20	0	20	20	0	0	0	80	100	100	100	100	100	100	100	40	0	0	0	0
control	20	0	0	0	20	0	0	0	0	0	20	40	40	100	100	80	100	100	20	0	0	0	0	20
control	40	20	40	60	20	40	0	0	0	20	0	60	80	100	100	100	100	100	100	100	40	20	40	40
control	0	0	40	20	20	60	0	40	20	0	0	20	40	40	60	80	80	100	60	20	20	20	0	0
control	0	20	20	0	0	20	20	20	40	40	20	0	60	80	80	100	100	100	80	80	20	0	20	0
control	60	0	20	0	40	20	0	0	20	0	20	80	60	80	80	100	80	100	100	100	20	20	0	20
control	0	0	20	0	0	20	0	0	20	20	40	20	60	60	80	80	60	80	60	20	20	20	0	0
control	20	0	20	0	0	0	0	0	0	0	20	40	0	20	60	80	100	80	80	80	80	0	0	20
control	0	20	0	20	0	0	0	0	0	20	20	40	20	40	60	40	100	100	80	100	80	0	0	0
control	0	0	20	0	0	0	0	0	0	0	0	40	20	60	60	100	60	80	80	40	0	0	0	0
control	0	0	0	0	20	0	0	0	20	0	20	40	0	60	80	100	100	100	100	80	80	0	0	20
control	0	0	0	0	0	0	0	0	20	0	60	100	100	100	100	100	100	100	100	100	60	20	0	20
control	20	0	20	40	40	0	20	20	40	60	20	100	80	80	100	100	100	100	100	100	0	0	0	40
control	80	0	0	20	0	20	20	20	0	20	0	100	60	80	100	100	100	100	100	100	100	0	0	0
control	0	40	20	0	20	0	0	0	20	20	0	80	40	60	60	100	100	100	100	100	80	60	20	0
control	20	0	0	20	60	0	0	40	0	0	0	40	60	60	100	80	100	100	80	40	20	0	0	0
control	0	0	0	0	20	0	0	0	20	0	0	40	80	80	100	100	100	100	100	100	0	0	0	0
control	0	20	20	20	0	20	0	40	0	0	0	20	20	0	80	100	100	100	80	100	100	40	0	0
control	0	0	20	0	40	0	0	0	20	0	0	100	100	100	100	100	100	100	100	100	40	20	20	20
control	0	0	0	0	0	20	0	20	20	20	40	100	100	100	100	100	100	100	100	100	100	0	0	0
control	0	0	0	0	0	0	0	0	0	0	60	100	100	100	100	100	100	100	100	100	80	0	0	0
control	0	0	0	40	20	20	0	20	0	20	20	20	80	100	100	100	80	100	100	80	20	0	0	20
control	60	60	40	80	20	100	20	100	40	20	40	20	100	100	100	100	100	100	100	100	100	80	60	40
control	0	0	0	0	0	0	20	20	0	20	40	20	80	100	80	100	100	100	100	80	20	0	0	0
control	0	0	20	0	20	20	20	0	20	20	0	20	100	100	80	100	100	100	100	100	100	40	0	0
control	0	0	0	0	0	0	0	0	0	20	40	40	80	80	100	100	100	80	80	80	0	0	0	0
control	0	0	0	0	0	0	0	0	20	0	40	40	100	100	100	100	100	100	100	100	100	0	0	0
control	20	40	20	20	80	40	80	60	60	40	40	0	80	80	100	100	100	100	100	60	0	40	80	20
control	0	0	0	0	20	20	20	0	0	20	0	0	80	100	100	100	100	100	100	100	0	60	20	20
control	0	20	0	20	0	0	0	60	40	0	20	0	80	100	100	100	100	100	100	100	20	40	0	20
predictable	0	0	0	0	0	0	0	0	0	0	0	0	0	0	0	0	0	0	0	0	0	0	0	0
predictable	0	20	0	0	20	20	0	0	20	0	20	20	100	0	60	60	100	100	100	100	60	0	0	0
predictable	20	0	0	0	0	0	0	0	20	40	20	0	0	20	60	60	80	80	60	80	0	0	20	0
predictable	0	0	0	0	0	20	0	0	0	20	0	60	20	40	100	60	80	80	80	80	100	0	20	0
predictable	0	0	20	0	0	0	0	0	0	0	0	0	20	40	100	80	100	100	100	100	100	80	0	20
predictable	0	20	40	20	20	20	0	40	0	40	20	80	100	100	100	100	100	100	100	100	0	20	40	0
predictable	20	0	0	0	0	0	0	0	0	20	60	40	100	80	100	100	100	100	80	0	0	20	0	0
predictable	20	40	40	40	20	40	20	60	40	80	20	40	40	60	100	80	100	100	80	80	80	0	20	20
predictable	60	20	40	20	0	20	20	20	0	20	20	60	60	100	100	100	100	100	60	40	20	40	20	0
predictable
predictable	0	20	0	20	0	0	0	40	0	0	0	20	40	60	40	80	80	100	100	100	0	0	0	0
predictable	0	0	0	0	0	0	0	0	0	0	0	0	20	20	20	60	40	80	80	20	40	0	0	0
predictable	0	0	0	0	0	0	0	0	0	0	0	20	0	60	40	60	60	80	60	20	20	0	0	0
predictable	0	0	0	0	20	0	0	0	0	0	20	0	0	60	60	80	40	100	100	100	100	20	0	0
predictable	0	20	0	0	0	20	40	20	20	60	60	40	40	80	20	80	100	100	60	80	0	0	0	0
predictable	0	20	0	20	0	0	0	0	0	20	0	60	40	80	40	80	100	100	100	100	0	0	0	0
predictable	0	0	0	0	0	20	0	0	0	0	0	40	20	60	80	100	100	100	80	60	80	20	20	0
predictable	20	40	0	0	0	20	0	20	0	0	0	0	20	40	60	80	100	100	100	0	20	20	0	0
predictable	40	60	100	60	80	60	60	60	40	40	60	80	60	40	100	60	80	100	100	100	100	60	100	60
predictable	20	40	0	0	20	40	0	0	0	20	0	20	20	60	100	100	100	80	100	100	40	0	0	20
predictable	20	0	0	0	0	0	0	60	20	60	60	60	80	100	100	100	100	100	100	100	20	20	0	0
predictable	20	20	0	40	20	20	0	20	0	40	40	100	100	100	100	100	100	100	100	20	0	20	0	20
predictable	20	0	0	20	0	0	0	20	0	20	20	0	0	20	80	100	100	100	100	100	80	0	20	0
predictable	60	20	0	20	40	20	20	20	20	20	20	20	60	60	100	100	100	100	100	100	100	0	40	20
predictable	0	0	0	0	0	0	0	20	0	20	20	0	0	40	60	60	20	20	100	100	100	0	0	0
predictable	0	0	0	0	0	0	0	0	0	0	20	0	0	0	0	20	0	0	0	0	20	40	0	20
predictable	20	0	0	20	0	20	20	0	0	20	20	20	0	100	100	80	80	60	80	40	20	0	0	20
predictable	0	0	20	0	0	0	0	0	0	0	40	0	20	0	40	60	40	60	80	100	60	0	20	0
predictable	0	20	0	0	0	0	0	0	0	0	0	60	20	20	40	80	100	100	100	20	0	0	0	0
predictable	0	0	0	20	0	0	20	0	0	0	0	0	40	80	60	80	80	80	100	20	0	0	0	0
predictable	20	20	0	0	0	0	0	0	0	0	0	0	40	40	40	40	60	60	60	80	20	0	0	0
predictable	0	0	20	0	0	0	0	0	20	20	40	60	80	100	100	100	100	100	100	20	20	0	0	0
predictable	40	0	20	0	0	0	20	0	0	20	40	0	80	0	60	80	100	80	100	100	60	60	0	20
predictable	0	0	0	0	0	0	0	0	40	80	100	100	100	100	100	100	100	100	100	100	40	0	0	0
predictable	0	20	0	0	0	0	60	40	0	0	40	100	100	80	100	80	100	100	100	20	0	0	20	0
predictable	20	20	40	60	20	60	40	60	40	60	80	60	100	100	100	100	100	100	100	100	100	20	60	20
predictable	40	0	20	40	20	0	0	60	0	0	20	20	40	60	80	80	80	100	100	100	40	20	20	20
predictable	0	0	20	0	20	20	0	20	0	0	60	100	100	100	100	100	100	100	100	20	20	20	20	0
predictable	0	40	60	40	80	80	100	100	100	100	100	100	100	100	100	100	100	100	100	100	100	80	80	40
predictable	0	40	0	0	40	40	60	100	100	100	100	100	100	100	100	100	100	100	100	100	80	80	0	0
predictable	20	40	0	20	40	60	80	100	100	100	100	100	100	100	100	100	100	100	100	100	80	0	60	40
predictable	40	40	0	20	80	40	60	100	100	80	100	100	100	100	100	100	100	100	100	100	100	80	0	0
predictable	0	0	20	0	0	0	0	60	40	60	100	80	100	100	100	100	100	100	100	100	80	60	0	0
predictable	20	60	0	60	20	20	40	80	100	100	100	100	100	100	100	100	100	100	100	80	20	60	0	40
predictable	40	40	0	0	0	40	20	60	60	40	80	100	100	100	100	100	100	100	100	100	100	20	0	0
predictable	0	40	0	20	20	0	20	40	20	100	100	100	100	100	100	100	100	100	100	100	80	60	80	80
predictable	20	40	40	20	0	20	20	20	20	20	40	100	100	100	100	100	100	100	100	100	100	0	40	40
predictable	0	0	20	20	20	0	0	0	0	20	40	100	100	100	100	100	100	100	100	100	80	20	40	0
predictable	0	0	20	20	0	40	20	0	0	60	100	100	100	100	100	100	100	100	100	60	20	0	20	0
predictable	20	40	20	60	40	60	20	20	0	0	20	100	100	100	100	100	100	100	100	100	100	0	40	20
predictable	20	0	0	0	20	0	0	0	0	0	0	0	40	20	60	40	40	60	20	20	20	20	20	20
predictable	0	0	0	0	20	0	0	20	0	20	0	20	40	20	40	40	100	80	60	40	0	0	20	0
predictable	20	0	20	0	0	20	0	0	0	20	20	20	80	40	20	20	40	100	80	20	0	40	40	20
predictable	0	0	0	0	0	0	0	40	0	40	80	80	60	100	100	80	100	100	100	100	80	20	20	0
predictable	0	0	0	0	0	0	0	0	0	0	0	40	60	40	20	100	100	80	80	20	40	20	0	60
predictable	40	20	0	0	0	0	0	0	40	0	0	20	60	60	60	60	100	100	100	20	20	20	20	20
predictable	0	0	0	0	0	0	0	0	0	20	80	60	60	100	80	100	80	80	100	100	100	20	20	0
predictable	0	0	20	0	0	0	0	0	20	0	20	40	80	100	80	60	80	80	60	20	0	20	0	0
predictable	0	0	0	0	20	0	0	20	0	0	20	0	40	100	80	100	100	100	100	100	100	20	0	20
predictable	20	0	20	0	0	0	0	20	60	20	60	60	100	100	100	100	100	100	80	20	20	0	0	0
predictable	0	0	20	20	0	20	0	20	20	0	40	0	100	100	100	100	100	100	100	100	100	60	80	60
predictable	0	0	20	0	0	20	0	20	0	20	20	20	100	100	100	100	100	100	80	40	0	0	0	0
predictable	0	0	0	40	0	0	20	20	0	0	40	0	100	100	100	100	100	100	100	100	100	80	40	60
predictable	0	0	0	0	20	20	0	0	40	0	40	60	60	80	100	100	100	100	100	100	100	80	0	0
predictable	0	0	0	0	0	0	0	0	20	0	0	0	20	0	20	60	40	40	100	20	0	0	0	0
predictable	0	0	0	0	0	0	20	20	0	0	0	0	0	20	0	40	80	40	20	20	0	0	0	0
predictable	0	0	0	0	0	0	0	0	0	0	0	0	40	40	60	20	60	40	80	40	0	0	0	0
predictable	0	0	0	0	20	0	0	0	0	0	0	20	20	60	80	40	100	40	20	60	0	0	0	0
random	0	0	0	0	0	0	0	0	0	0	0	0	0	0	0	0	0	0	0	0	0	0	0	0
random	20	0	20	0	0	20	0	100	40	100	100	100	100	100	100	100	100	100	100	100	60	0	0	0
random	0	0	0	0	20	0	0	60	100	80	100	100	100	100	100	100	100	100	100	80	20	0	0	0
random	0	20	20	40	0	20	0	80	100	100	100	100	100	100	100	100	100	100	100	100	100	20	20	0
random	0	0	0	20	0	0	0	60	60	100	80	100	100	100	100	100	100	100	100	100	100	80	40	0
random	0	0	0	0	0	0	0	0	100	80	100	100	100	100	100	100	100	100	100	100	100	20	0	0
random	40	0	0	0	0	0	0	40	40	80	100	100	100	100	100	100	100	100	100	40	20	0	0	0
random	0	0	0	0	0	0	0	60	40	100	100	100	100	100	100	100	100	100	100	100	100	40	20	20
random	0	0	0	0	40	0	0	0	0	0	0	40	100	100	100	100	100	100	100	100	60	20	0	0
random	80	0	20	60	20	20	40	20	40	20	20	60	100	100	100	100	100	100	100	60	20	0	0	40
random	20	0	0	20	20	40	0	0	20	0	0	40	100	40	80	100	100	100	40	40	20	0	0	60
random	20	0	60	20	40	0	60	20	40	0	0	80	100	100	100	100	100	100	100	100	0	20	0	20
random	0	0	0	0	20	20	0	0	0	0	40	0	100	100	100	100	100	100	100	100	100	20	20	0
random	20	0	0	0	0	0	20	20	0	0	20	100	100	100	100	100	100	100	100	100	60	0	20	0
random	0	0	20	20	0	0	20	0	0	20	20	80	100	80	100	100	100	100	100	20	20	0	20	0
random	0	20	20	20	0	60	60	0	0	0	60	100	100	100	100	100	100	100	100	100	0	40	40	20
random	0	0	0	0	0	0	0	0	20	0	0	20	40	100	100	100	100	100	100	100	100	40	0	0
random	0	0	60	0	40	20	20	20	20	0	0	80	100	100	100	100	100	100	100	100	40	40	40	20
random	20	20	20	0	20	0	0	60	20	0	20	40	40	80	80	100	100	80	80	60	0	0	0	20
random	0	20	0	20	0	0	0	40	0	20	0	60	80	100	100	100	100	100	100	100	100	0	0	0
random	0	40	40	0	0	20	0	0	0	0	20	20	80	100	100	100	100	100	60	20	0	0	0	0
random	20	0	20	0	0	0	0	0	0	20	0	40	80	80	100	100	80	100	100	100	20	20	0	0
random	0	0	0	0	20	20	0	0	0	0	20	20	100	100	100	100	100	80	100	100	100	20	0	0
random	0	20	20	0	40	0	20	0	20	40	40	80	100	100	100	100	100	100	100	100	40	0	20	0
random	0	20	0	0	20	0	20	0	0	0	40	20	100	100	100	100	100	100	100	100	100	80	80	100
random	0	0	0	0	0	0	0	0	0	40	60	80	100	100	100	100	100	100	100	100	80	20	20	0
random	40	40	20	20	40	20	0	0	0	60	40	80	100	100	100	100	100	100	100	20	0	0	0	0
random	0	0	20	0	0	20	0	0	20	20	0	0	80	80	100	100	100	100	100	100	100	0	40	20
random	20	20	0	0	0	0	20	20	40	40	0	20	20	20	20	80	100	100	100	100	100	80	60	0
random	0	20	0	0	0	0	0	0	0	0	0	0	20	0	20	60	100	100	100	100	60	40	20	0
random	20	20	0	20	0	20	20	20	20	0	0	0	0	40	40	60	100	80	100	100	100	40	20	0
random	20	20	0	100	0	20	60	60	40	20	20	0	40	80	100	80	100	100	100	80	0	0	0	40
random	0	0	20	0	0	20	0	40	40	0	0	0	60	80	100	100	100	100	80	80	0	0	20	20
random	80	100	60	100	80	100	60	80	100	80	80	100	100	100	100	100	100	100	100	100	80	100	100	100

## Sheet: Figure 3C
Mean reliability Adjacent (%)
Group
control		50	30	45	65	75		35	95	85	95	75	85	55	85	95	85	75	90	100	75	70	80	55	100	100	100	100	100	100	100	100	100	100
predictable		95	100	100	100	100	100	100	100		20	10	40	45	50	90	100	75	95	100	75	70	100	50	85	95	100	55	85	70	80	90	25	45	100	100	100	100	85	40	60	50	80	70	50	50	45	100	75
random		100	75	100	100	20	100	100	100	90	80	70	100	100	100	100	85	100	75	85	65	60	70	40	95	100
Mean reliability Tuned (%)
Group
control		80		36	76	32	56	36	36	52	60	100	68	44	88	56	76	80	48	84	92	52	92	92	80	100	96	68	80	96	88	100	96	76	100	80	100	68
predictable		92	60	84	100	80	56	88	64		76	52	48	88	68	80	84	64	96	84	84	64	96	100	68	4	56	68	64	56	56	68	88	88	64	100	84	68	100	96	96	100	96	80	100	96	100	96	76
random		92	80	100	100	100	72	100	92	76	60	80	100	92	68	80	100	88	64	100	56	80	96	88	100	96	64	100	100	92
[truncated: 15 more columns]

## Sheet: Figure 3D
Mean spontaneous activity Adjacent (Hz)
Group
control	0	0.104167	0.416667	0	1.66667	0.520833	0	0.104167	1.25	3.85417	0.416667	1.14583	0.625	1.25	0.520833	0.625	2.29167	0.9375	1.77083	6.25	2.29167	1.66667	1.25	0	1.04167	1.04167	2.29167	0.3125	0.9375	0.104167	0.104167	0.208333	0	0.3125
predictable	0	0.104167	0.416667	0	1.66667	0.520833	0	0.104167	1.25	3.85417	0.416667	1.14583	0.625	1.25	0.520833	0.625	2.29167	0.9375	1.77083	6.25	2.29167	1.66667	1.25	0	1.04167	1.04167	2.29167	0.3125	0.9375	0.104167	0.104167	0.208333	0	0.3125
random	0	2.70833	11.4583	0.833333	0.833333	0.104167	0.416667	1.66667	3.125	0.9375	3.75	1.97917	1.45833	5.20833	1.14583	1.875	1.04167	2.91667	0.9375	7.08333	1.14583	1.14583	0	0	0.833333	16.875
Mean spontaneous activity Tuned (Hz)
Group
control	0	0		0	0.208333	0	0	0.3125	0.625	0.3125	7.8125	9.6875	1.97917	1.14583	6.25	3.75	2.91667	3.02083	0.3125	1.04167	2.29167	0.104167	1.04167	1.5625	5	5.72917	3.64583	2.29167	3.64583	3.33333	0.416667	0.729167	0	0.3125	6.97917	0	1.25	0	0.104167	2.8125	2.29167	2.08333
predictable	0	0.104167	0.3125	0.520833	0	1.875	0.625	3.64583	12.1875		2.91667	0.3125	0.625	0.520833	0.833333	0.416667	0.208333	2.60417	9.79167	2.1875	0.625	2.08333	0.9375	2.08333	0.208333	0.104167	1.35417	0.625	0.9375	0.729167	1.875	1.04167	0.9375	1.77083	1.5625	10.9375	2.91667	1.66667	5.3125	0.104167	3.125	0.729167	2.39583	6.66667	5.625	2.70833	5.83333	2.5	1.04167
random	0	0.520833	0.416667	1.97917	0	0.625	0.3125	0	1.77083	4.6875	0.833333	3.95833	2.5	5.41667	0.520833	4.58333	1.45833	5.72917	1.97917	1.45833	2.5	4.0625	0.104167	1.875	1.875	0.833333	1.66667	0.625	2.1875	0.208333	4.0625	5	1.77083	10.5208
[truncated: 19 more columns]

## Sheet: Figure 3F
Evoked activity (Hz)
BF= 8 kHz
Group
Exposed 8 kHz BF = 8 kHz	60	235	110		47.5
Exposed 16 kHz BF = 8 kHz	90	85	10	45	65	20	35	32.5	525	32.5
Exposed 8 kHz BF= 16 kHz	127.5		12.5		92.5
Exposed 16 kHz BF = 16 kHz	47.5	47.5	37.5	20	47.5	102.5	40	122.5	212.5	127.5	57.5	50	20
Spontaneous activity (Hz)
Group
Exposed 8 kHz BF = 8 kHz	0.416667	1.97917	2.70833		1.875
Exposed 16 kHz BF = 8 kHz	0.3125	1.5625	0.208333	2.08333	1.45833	4.27083	1.66667	0.833333	33.4375	3.54167
Exposed 8 kHz BF= 16 kHz	12.5		0.9375		11.875
Exposed 16 kHz BF = 16 kHz	0.104167	1.875	1.77083	0.833333	0.9375	0.208333	1.875	1.5625	3.125	2.70833	4.47917	1.45833	0.104167

[truncated: 19 more sheets: Figure 3G, Figure 4C, Figure 5D, Figure 5E, Figure 5F, Figure 5G, Figure 5I, Figure 6B, Figure 6C, Figure 6E, Figure 6F, Figure 7B, Figure 7C, Figure 7D, Figure 7E, Figure 7F, Figure 8A, Figure 8B, Figure 8C]
