# Supplementary material for: Auditory midbrain coding of statistical learning that results from discontinuous sensory stimulation
Source: PLoS Biol. 2018 Jul 26;16(7):e2005114. doi: 10.1371/journal.pbio.2005114 (PMC6065201; doi:10.1371/journal.pbio.2005114)
Supplement: S2 Data — (XLSX) [file pbio.2005114.s002.xlsx]

## Sheet: Figure S1A
Visit duration - Cumulative proportion
	Time (s)
Group	0	1	2	3	4	5	6	7	8	9	10	11	12	13	14	15	16	17	18	19	20	21	22	23	24	25	26	27	28	29	30	31	32	33	34	35	36	37	38	39	40	41	42	43	44	45	46	47	48
control	0.0473485	0.147727	0.251894	0.301136	0.339015	0.369318	0.395833	0.414773	0.435606	0.448864	0.488636	0.501894	0.522727	0.539773	0.551136	0.570076	0.585227	0.613636	0.636364	0.662879	0.674242	0.6875	0.69697	0.719697	0.729167	0.75	0.767045	0.774621	0.795455	0.808712	0.818182	0.823864	0.825758	0.835227	0.840909	0.846591	0.848485	0.852273	0.859848	0.863636	0.867424	0.871212	0.873106	0.880682	0.882576	0.890152	0.890152	0.895833	0.897727
control	0.0778947	0.2	0.258947	0.330526	0.357895	0.378947	0.397895	0.412632	0.435789	0.450526	0.524211	0.541053	0.56	0.566316	0.576842	0.585263	0.604211	0.616842	0.631579	0.635789	0.64	0.646316	0.656842	0.673684	0.690526	0.696842	0.709474	0.711579	0.72	0.732632	0.736842	0.753684	0.764211	0.776842	0.789474	0.802105	0.806316	0.806316	0.812632	0.825263	0.831579	0.835789	0.842105	0.842105	0.848421	0.858947	0.865263	0.871579	0.882105
control	0.0416667	0.133838	0.246212	0.301768	0.335859	0.375	0.396465	0.419192	0.441919	0.464646	0.489899	0.506313	0.52399	0.542929	0.563131	0.583333	0.593434	0.611111	0.630051	0.643939	0.675505	0.688131	0.709596	0.723485	0.732323	0.747475	0.762626	0.772727	0.77904	0.785354	0.79798	0.806818	0.816919	0.830808	0.844697	0.858586	0.864899	0.867424	0.872475	0.881313	0.886364	0.891414	0.895202	0.89899	0.907828	0.909091	0.910354	0.912879	0.916667
control	0.0431579	0.142105	0.263158	0.32	0.358947	0.381053	0.413684	0.434737	0.457895	0.483158	0.527368	0.538947	0.552632	0.568421	0.584211	0.595789	0.605263	0.626316	0.635789	0.647368	0.663158	0.673684	0.686316	0.696842	0.707368	0.724211	0.733684	0.749474	0.753684	0.767368	0.775789	0.786316	0.794737	0.804211	0.814737	0.821053	0.831579	0.836842	0.844211	0.850526	0.858947	0.862105	0.867368	0.875789	0.881053	0.885263	0.889474	0.893684	0.895789
control	0.0355263	0.160526	0.252632	0.318421	0.368421	0.4	0.425	0.452632	0.478947	0.507895	0.546053	0.564474	0.582895	0.598684	0.617105	0.640789	0.655263	0.677632	0.698684	0.719737	0.742105	0.761842	0.773684	0.782895	0.796053	0.807895	0.817105	0.825	0.832895	0.838158	0.848684	0.85	0.860526	0.868421	0.875	0.881579	0.882895	0.892105	0.9	0.903947	0.910526	0.911842	0.919737	0.921053	0.922368	0.927632	0.934211	0.934211	0.943421
control	0.0390625	0.143555	0.245117	0.334961	0.411133	0.462891	0.491211	0.522461	0.550781	0.583984	0.624023	0.65332	0.675781	0.697266	0.713867	0.733398	0.748047	0.766602	0.782227	0.795898	0.80957	0.821289	0.831055	0.838867	0.850586	0.857422	0.871094	0.875	0.876953	0.882813	0.887695	0.893555	0.90332	0.90918	0.913086	0.917969	0.923828	0.927734	0.929688	0.930664	0.931641	0.932617	0.933594	0.935547	0.938477	0.939453	0.944336	0.946289	0.947266
control	0.0537295	0.173831	0.27244	0.354614	0.441214	0.503161	0.546144	0.576485	0.602402	0.620733	0.666877	0.682048	0.697219	0.712389	0.729456	0.73957	0.752845	0.759798	0.771176	0.783818	0.797092	0.807838	0.81732	0.825537	0.837547	0.845765	0.858407	0.867257	0.871049	0.87737	0.883692	0.890645	0.893173	0.896966	0.902023	0.906448	0.910872	0.914033	0.918458	0.92225	0.923515	0.926043	0.929204	0.9311	0.933628	0.936157	0.938053	0.940582	0.941214
control	0.0431154	0.140473	0.239917	0.299026	0.357441	0.39847	0.424896	0.458971	0.488178	0.510431	0.566064	0.595271	0.61057	0.624478	0.641864	0.66064	0.675939	0.691933	0.704451	0.715577	0.722531	0.736439	0.747566	0.753129	0.763561	0.774687	0.789986	0.799722	0.814325	0.817107	0.82267	0.83032	0.840751	0.849791	0.856745	0.862309	0.867177	0.872045	0.875522	0.878999	0.885257	0.890821	0.895688	0.899861	0.904033	0.90751	0.910292	0.911683	0.916551
control	0.0330062	0.128457	0.208742	0.261374	0.313113	0.358608	0.386262	0.426405	0.447814	0.466548	0.498662	0.512935	0.530776	0.552186	0.569135	0.581624	0.609277	0.629795	0.65388	0.668153	0.692239	0.715433	0.734166	0.743087	0.756467	0.769848	0.79215	0.800178	0.81802	0.827832	0.840321	0.845674	0.853702	0.863515	0.872435	0.877788	0.886708	0.893845	0.899197	0.908118	0.912578	0.917038	0.923283	0.925067	0.929527	0.933095	0.933988	0.933988	0.936664
control	0.0428441	0.154057	0.242479	0.30082	0.338195	0.379216	0.411121	0.430264	0.458523	0.484047	0.526892	0.551504	0.574294	0.597995	0.619872	0.634458	0.650866	0.663628	0.687329	0.706472	0.724704	0.736554	0.752051	0.761167	0.77484	0.785779	0.794895	0.804923	0.81495	0.824066	0.840474	0.852325	0.86144	0.86691	0.875114	0.880583	0.882407	0.886053	0.890611	0.899727	0.907019	0.914312	0.920693	0.921604	0.923428	0.928897	0.931632	0.937101	0.940747
control	0.0184332	0.0614439	0.172043	0.241167	0.285714	0.331797	0.37788	0.403994	0.425499	0.459293	0.483871	0.50384	0.520737	0.537634	0.556068	0.572965	0.599078	0.62212	0.643625	0.672811	0.694316	0.717358	0.740399	0.757296	0.788018	0.812596	0.835637	0.852535	0.861751	0.875576	0.884793	0.898618	0.907834	0.920123	0.924731	0.930876	0.941628	0.943164	0.952381	0.955453	0.960061	0.960061	0.961598	0.96467	0.969278	0.973886	0.976959	0.978495	0.978495
control	0.0223529	0.0788235	0.214118	0.307059	0.361176	0.408235	0.430588	0.455294	0.469412	0.482353	0.502353	0.525882	0.541176	0.558824	0.582353	0.608235	0.638824	0.661176	0.703529	0.722353	0.741176	0.757647	0.778824	0.797647	0.815294	0.836471	0.854118	0.867059	0.882353	0.892941	0.901176	0.903529	0.911765	0.927059	0.932941	0.938824	0.947059	0.952941	0.955294	0.96	0.961176	0.964706	0.967059	0.968235	0.969412	0.971765	0.972941	0.974118	0.974118
control	0.0352	0.0832	0.1696	0.2336	0.2864	0.3408	0.3664	0.3792	0.4048	0.416	0.4544	0.4688	0.48	0.4944	0.5072	0.5184	0.528	0.5408	0.5536	0.5648	0.5744	0.5984	0.616	0.6304	0.6592	0.6752	0.6816	0.688	0.7104	0.7264	0.744	0.7552	0.7792	0.784	0.8	0.8128	0.8272	0.8384	0.8512	0.856	0.8608	0.8704	0.8752	0.8848	0.888	0.8896	0.904	0.912	0.9184
control	0.025266	0.0771277	0.172872	0.222074	0.256649	0.30984	0.368351	0.406915	0.450798	0.485372	0.514628	0.557181	0.591755	0.625	0.643617	0.682181	0.704787	0.726064	0.75133	0.779255	0.792553	0.808511	0.823138	0.835106	0.849734	0.852394	0.861702	0.87633	0.881649	0.888298	0.900266	0.906915	0.917553	0.925532	0.928191	0.929521	0.932181	0.933511	0.93883	0.94016	0.942819	0.944149	0.953457	0.954787	0.956117	0.961436	0.961436	0.961436	0.964096
control	0.0404814	0.150985	0.2407	0.293217	0.351204	0.391685	0.426696	0.467177	0.497812	0.527352	0.564551	0.59081	0.610503	0.629103	0.645514	0.66849	0.683807	0.704595	0.721007	0.737418	0.749453	0.765864	0.786652	0.798687	0.816193	0.822757	0.83698	0.852298	0.864333	0.873085	0.877462	0.882932	0.890591	0.899344	0.902626	0.90919	0.913567	0.915755	0.923414	0.92779	0.929978	0.936543	0.943107	0.945295	0.946389	0.948578	0.95186	0.95186	0.956236
control	0.0412281	0.130702	0.179825	0.227193	0.296491	0.372807	0.441228	0.498246	0.527193	0.557895	0.592105	0.626316	0.648246	0.677193	0.70614	0.729825	0.752632	0.770175	0.787719	0.809649	0.827193	0.842982	0.854386	0.866667	0.871053	0.882456	0.888596	0.896491	0.905263	0.910526	0.915789	0.92193	0.92807	0.932456	0.940351	0.942982	0.947368	0.949123	0.950877	0.952632	0.957018	0.959649	0.962281	0.965789	0.967544	0.967544	0.97193	0.97193	0.972807
control	0.0134228	0.0838926	0.11745	0.14094	0.171141	0.201342	0.228188	0.261745	0.291946	0.325503	0.352349	0.38255	0.389262	0.419463	0.432886	0.449664	0.469799	0.493289	0.5	0.516779	0.526846	0.557047	0.580537	0.597315	0.607383	0.644295	0.661074	0.697987	0.714765	0.741611	0.751678	0.771812	0.788591	0.808725	0.815436	0.818792	0.83557	0.842282	0.848993	0.852349	0.85906	0.862416	0.872483	0.879195	0.879195	0.892617	0.902685	0.90604	0.916107
control	0.0195489	0.106767	0.201504	0.275188	0.312782	0.338346	0.381955	0.398496	0.41203	0.42406	0.446617	0.469173	0.490226	0.500752	0.523308	0.533835	0.559398	0.572932	0.584962	0.603008	0.625564	0.637594	0.646617	0.66015	0.675188	0.688722	0.699248	0.721805	0.735338	0.741353	0.756391	0.766917	0.778947	0.793985	0.795489	0.804511	0.815038	0.82406	0.828571	0.831579	0.839098	0.851128	0.855639	0.858647	0.861654	0.867669	0.87218	0.882707	0.887218
control	0.0130112	0.0929368	0.174721	0.208178	0.237918	0.254647	0.276952	0.304833	0.32342	0.328996	0.351301	0.379182	0.394052	0.420074	0.436803	0.459108	0.488848	0.51487	0.52974	0.542751	0.566914	0.583643	0.605948	0.641264	0.657993	0.685874	0.698885	0.728625	0.739777	0.752788	0.760223	0.782528	0.797398	0.802974	0.810409	0.828996	0.834572	0.849442	0.858736	0.862454	0.871747	0.886617	0.892193	0.895911	0.901487	0.903346	0.905204	0.908922	0.910781
control	0.033462	0.0772201	0.1287	0.178893	0.213642	0.249678	0.28314	0.324324	0.343629	0.383526	0.427284	0.45045	0.47619	0.498069	0.518662	0.544402	0.567568	0.581725	0.599743	0.62677	0.65251	0.664093	0.685972	0.700129	0.714286	0.72973	0.745174	0.759331	0.777349	0.791506	0.804376	0.80695	0.812098	0.818533	0.81982	0.830116	0.839125	0.853282	0.863578	0.870013	0.875161	0.882883	0.886744	0.894466	0.89704	0.899614	0.903475	0.90991	0.916345
control	0.022805	0.0706956	0.109464	0.140251	0.18244	0.236032	0.287343	0.332953	0.359179	0.378563	0.416192	0.434436	0.465222	0.489168	0.507412	0.527936	0.548461	0.574686	0.59293	0.621437	0.647662	0.678449	0.690992	0.706956	0.72634	0.743444	0.762828	0.776511	0.790194	0.801596	0.81642	0.824401	0.833523	0.843786	0.852908	0.860889	0.86317	0.873432	0.876853	0.889396	0.898518	0.905359	0.90878	0.912201	0.920182	0.922463	0.930445	0.932725	0.935006
predictable	0.0490798	0.157975	0.269939	0.329755	0.383436	0.427914	0.457055	0.48773	0.501534	0.530675	0.56135	0.584356	0.604294	0.627301	0.639571	0.656442	0.674847	0.694785	0.714724	0.73773	0.75	0.763804	0.780675	0.789877	0.802147	0.820552	0.825153	0.831288	0.846626	0.857362	0.860429	0.871166	0.878834	0.881902	0.886503	0.894172	0.898773	0.903374	0.91411	0.917178	0.923313	0.927914	0.930982	0.937117	0.940184	0.944785	0.949387	0.949387	0.949387
predictable	0.0372836	0.138482	0.28229	0.378162	0.44474	0.491345	0.516644	0.535286	0.549933	0.561917	0.585885	0.604527	0.620506	0.631158	0.641811	0.651132	0.65779	0.676431	0.684421	0.701731	0.71771	0.731025	0.749667	0.762983	0.770972	0.781625	0.804261	0.814913	0.825566	0.834887	0.844208	0.848202	0.853529	0.858855	0.866844	0.873502	0.876165	0.885486	0.888149	0.896138	0.900133	0.904128	0.904128	0.913449	0.918775	0.924101	0.926764	0.928096	0.934754
predictable	0.0612245	0.151206	0.261596	0.307978	0.348794	0.376623	0.419295	0.446197	0.469388	0.489796	0.533395	0.562152	0.583488	0.601113	0.628942	0.647495	0.667904	0.686456	0.710575	0.731911	0.752319	0.767161	0.78757	0.800557	0.811688	0.826531	0.840445	0.856215	0.866419	0.874768	0.880334	0.8859	0.897032	0.90538	0.908163	0.92115	0.925788	0.928571	0.932282	0.935993	0.940631	0.944341	0.947124	0.949907	0.95269	0.956401	0.957328	0.960111	0.961039
predictable	0.0845361	0.210997	0.332646	0.385567	0.417869	0.449485	0.476289	0.504467	0.523711	0.55189	0.58488	0.6	0.618557	0.639863	0.664605	0.683162	0.699656	0.7189	0.742268	0.758076	0.776632	0.787629	0.799313	0.814433	0.82543	0.829553	0.838488	0.850172	0.861168	0.870103	0.879725	0.88866	0.892784	0.902405	0.907904	0.912715	0.916838	0.921649	0.925773	0.92921	0.935395	0.938832	0.94433	0.947079	0.948454	0.949828	0.956014	0.95945	0.962199
predictable	0.0738758	0.173448	0.299786	0.372591	0.423983	0.458244	0.492505	0.506424	0.526767	0.54818	0.570664	0.587794	0.598501	0.616702	0.640257	0.655246	0.67773	0.694861	0.717345	0.728051	0.739829	0.764454	0.77409	0.786938	0.797645	0.808351	0.819058	0.829764	0.840471	0.847966	0.853319	0.860814	0.869379	0.875803	0.881156	0.884368	0.891863	0.897216	0.899358	0.905782	0.907923	0.911135	0.915418	0.917559	0.922912	0.926124	0.930407	0.93469	0.936831
predictable	0.0513369	0.139037	0.258824	0.341176	0.386096	0.412834	0.44492	0.464171	0.484492	0.500535	0.552941	0.564706	0.583957	0.595722	0.605348	0.616043	0.627807	0.637433	0.656684	0.668449	0.674866	0.68877	0.705882	0.718717	0.731551	0.745455	0.751872	0.762567	0.768984	0.779679	0.790374	0.797861	0.804278	0.813904	0.819251	0.82246	0.827807	0.833155	0.845989	0.858824	0.86631	0.873797	0.878075	0.881283	0.886631	0.890909	0.893048	0.895187	0.900535
predictable	0.077001	0.178318	0.300912	0.371834	0.404255	0.435664	0.469098	0.488349	0.504559	0.527862	0.551165	0.570415	0.591692	0.611955	0.634245	0.653495	0.673759	0.690983	0.70618	0.723404	0.740628	0.757852	0.775076	0.790274	0.802432	0.815603	0.823708	0.834853	0.845998	0.868288	0.876393	0.881459	0.887538	0.895643	0.899696	0.909828	0.91388	0.914894	0.917933	0.917933	0.918946	0.921986	0.926039	0.926039	0.931104	0.935157	0.93921	0.940223	0.948328
predictable	0.0494624	0.134409	0.231183	0.291398	0.316129	0.348387	0.365591	0.391398	0.408602	0.427957	0.446237	0.464516	0.486022	0.501075	0.52043	0.548387	0.577419	0.602151	0.615054	0.63871	0.651613	0.674194	0.696774	0.722581	0.739785	0.749462	0.772043	0.789247	0.803226	0.819355	0.826882	0.84086	0.851613	0.864516	0.876344	0.887097	0.891398	0.893548	0.897849	0.902151	0.904301	0.909677	0.915054	0.91828	0.923656	0.927957	0.933333	0.936559	0.943011
predictable	0.112891	0.231121	0.31045	0.36537	0.400458	0.424867	0.453089	0.470633	0.482075	0.501144	0.581998	0.596491	0.60717	0.616323	0.624714	0.638444	0.649123	0.665904	0.677346	0.68955	0.699466	0.71167	0.722349	0.732265	0.740656	0.747521	0.756674	0.763539	0.771167	0.782609	0.787948	0.792525	0.79939	0.808543	0.815408	0.816934	0.823799	0.829901	0.834477	0.839817	0.845156	0.849733	0.85431	0.861175	0.866514	0.871854	0.874142	0.879481	0.882532
predictable	0.0206379	0.0637899	0.174484	0.223265	0.247655	0.283302	0.320826	0.348968	0.369606	0.390244	0.424015	0.442777	0.452158	0.478424	0.489681	0.50469	0.538462	0.555347	0.579737	0.596623	0.609756	0.63227	0.651032	0.65666	0.675422	0.694184	0.707317	0.724203	0.73546	0.748593	0.752345	0.75985	0.771107	0.776735	0.780488	0.786116	0.789869	0.79925	0.810507	0.816135	0.82364	0.827392	0.844278	0.857411	0.861163	0.866792	0.878049	0.881801	0.885553
predictable	0.0125	0.0611111	0.141667	0.183333	0.209722	0.238889	0.283333	0.323611	0.35	0.373611	0.401389	0.422222	0.444444	0.469444	0.486111	0.498611	0.527778	0.547222	0.577778	0.602778	0.620833	0.641667	0.665278	0.694444	0.713889	0.733333	0.761111	0.788889	0.8	0.813889	0.827778	0.8375	0.848611	0.856944	0.865278	0.873611	0.881944	0.891667	0.9	0.905556	0.905556	0.913889	0.916667	0.922222	0.929167	0.9375	0.944444	0.947222	0.951389
predictable	0.0174029	0.0883534	0.164659	0.200803	0.222222	0.262383	0.286479	0.317269	0.344043	0.358768	0.381526	0.404284	0.432396	0.461847	0.485944	0.508701	0.532798	0.550201	0.568942	0.590361	0.607764	0.626506	0.650602	0.663989	0.680054	0.688086	0.705489	0.712182	0.726908	0.736278	0.740295	0.745649	0.76573	0.7751	0.781794	0.793842	0.80589	0.813922	0.821954	0.831325	0.840696	0.850067	0.855422	0.862115	0.866131	0.868809	0.878179	0.883534	0.888889
predictable	0.0243902	0.0768293	0.137805	0.179268	0.226829	0.281707	0.320732	0.34878	0.365854	0.378049	0.407317	0.434146	0.445122	0.47439	0.50122	0.519512	0.536585	0.554878	0.569512	0.584146	0.591463	0.612195	0.626829	0.634146	0.65	0.673171	0.692683	0.707317	0.717073	0.726829	0.732927	0.743902	0.752439	0.760976	0.77439	0.781707	0.787805	0.791463	0.802439	0.807317	0.818293	0.829268	0.839024	0.845122	0.852439	0.862195	0.87439	0.882927	0.897561
predictable	0.0192572	0.0632737	0.104539	0.13205	0.171939	0.209078	0.23934	0.284732	0.312242	0.349381	0.403026	0.431912	0.455296	0.485557	0.507565	0.519945	0.547455	0.565337	0.588721	0.607978	0.623109	0.638239	0.657497	0.669876	0.682256	0.708391	0.726272	0.741403	0.753783	0.76066	0.778542	0.790922	0.796424	0.807428	0.811554	0.819807	0.829436	0.833563	0.839065	0.844567	0.851444	0.856946	0.862448	0.866575	0.869326	0.877579	0.88033	0.883081	0.887208
predictable	0.0415648	0.138142	0.244499	0.309291	0.363081	0.405868	0.427873	0.447433	0.468215	0.484108	0.497555	0.528117	0.535452	0.5489	0.56357	0.58802	0.611247	0.638142	0.661369	0.684597	0.704156	0.731051	0.756724	0.778729	0.790954	0.808068	0.826406	0.847188	0.859413	0.870416	0.887531	0.9022	0.91198	0.92176	0.922983	0.93154	0.937653	0.944988	0.953545	0.95599	0.95599	0.959658	0.964548	0.966993	0.968215	0.971883	0.973105	0.974328	0.97555
predictable	0.0511034	0.130081	0.205575	0.255517	0.304297	0.346109	0.393728	0.415796	0.447154	0.465738	0.495935	0.52381	0.536585	0.552846	0.569106	0.585366	0.600465	0.62137	0.634146	0.646922	0.663182	0.679443	0.69338	0.704994	0.715447	0.731707	0.740999	0.746806	0.754936	0.768873	0.775842	0.785134	0.794425	0.804878	0.810685	0.816492	0.825784	0.835075	0.839721	0.84669	0.851336	0.857143	0.861789	0.87108	0.87921	0.882695	0.889663	0.894309	0.900116
predictable	0.0358974	0.104274	0.201709	0.264957	0.304274	0.340171	0.381197	0.403419	0.425641	0.447863	0.466667	0.490598	0.509402	0.523077	0.54359	0.557265	0.57265	0.581197	0.588034	0.596581	0.611966	0.632479	0.642735	0.659829	0.673504	0.682051	0.697436	0.716239	0.733333	0.74359	0.755556	0.767521	0.777778	0.781197	0.791453	0.805128	0.811966	0.817094	0.830769	0.841026	0.849573	0.859829	0.863248	0.871795	0.882051	0.897436	0.904274	0.911111	0.919658
predictable	0.0242634	0.0693241	0.142114	0.204506	0.230503	0.268631	0.298094	0.32409	0.344887	0.37435	0.407279	0.429809	0.445407	0.454073	0.467938	0.480069	0.504333	0.523397	0.545927	0.566724	0.589255	0.601386	0.616984	0.629116	0.658579	0.668977	0.693241	0.708839	0.717504	0.729636	0.750433	0.772964	0.788562	0.797227	0.802426	0.819757	0.833622	0.842288	0.84922	0.861352	0.866551	0.87695	0.889081	0.896014	0.902946	0.908146	0.909879	0.916811	0.920277
predictable	0.047482	0.130935	0.244604	0.313669	0.355396	0.391367	0.418705	0.435971	0.454676	0.467626	0.494964	0.509353	0.52518	0.536691	0.545324	0.559712	0.579856	0.592806	0.604317	0.61295	0.623022	0.641727	0.653237	0.666187	0.677698	0.694964	0.702158	0.709353	0.723741	0.739568	0.745324	0.752518	0.765468	0.77554	0.785612	0.8	0.811511	0.815827	0.827338	0.835971	0.847482	0.856115	0.860432	0.867626	0.876259	0.892086	0.893525	0.899281	0.907914
predictable	0.0438312	0.108766	0.232143	0.298701	0.358766	0.38961	0.412338	0.426948	0.443182	0.456169	0.470779	0.480519	0.491883	0.501623	0.519481	0.534091	0.548701	0.563312	0.576299	0.600649	0.628247	0.637987	0.657468	0.673701	0.699675	0.714286	0.727273	0.73539	0.746753	0.758117	0.767857	0.784091	0.797078	0.803571	0.811688	0.826299	0.832792	0.837662	0.852273	0.858766	0.866883	0.875	0.87987	0.886364	0.891234	0.896104	0.896104	0.900974	0.909091
predictable	0.0171429	0.0838095	0.154286	0.213333	0.260952	0.302857	0.342857	0.386667	0.405714	0.445714	0.474286	0.487619	0.512381	0.535238	0.55619	0.569524	0.588571	0.609524	0.630476	0.653333	0.668571	0.681905	0.702857	0.729524	0.742857	0.76	0.775238	0.788571	0.819048	0.83619	0.845714	0.866667	0.872381	0.88381	0.897143	0.904762	0.918095	0.92381	0.931429	0.933333	0.935238	0.939048	0.942857	0.950476	0.950476	0.958095	0.958095	0.958095	0.96
predictable	0.0302548	0.105096	0.167197	0.19586	0.232484	0.259554	0.289809	0.308917	0.33758	0.361465	0.414013	0.437898	0.455414	0.482484	0.509554	0.522293	0.542994	0.562102	0.582803	0.595541	0.619427	0.64172	0.659236	0.667197	0.676752	0.694268	0.707006	0.718153	0.727707	0.734076	0.740446	0.753185	0.767516	0.778662	0.786624	0.794586	0.800955	0.815287	0.823248	0.824841	0.83121	0.83758	0.842357	0.847134	0.855096	0.861465	0.871019	0.877389	0.888535
predictable	0	0.0498221	0.131673	0.177936	0.199288	0.224199	0.241993	0.27758	0.298932	0.316726	0.345196	0.348754	0.370107	0.377224	0.377224	0.402135	0.419929	0.455516	0.476868	0.498221	0.523132	0.540925	0.558719	0.58363	0.604982	0.629893	0.637011	0.683274	0.715302	0.733096	0.75089	0.758007	0.779359	0.797153	0.807829	0.83274	0.86121	0.864769	0.868327	0.882562	0.88968	0.893238	0.893238	0.907473	0.918149	0.925267	0.928826	0.935943	0.939502
predictable	0.00694444	0.0439815	0.0833333	0.125	0.168981	0.196759	0.224537	0.259259	0.303241	0.342593	0.381944	0.400463	0.418981	0.428241	0.446759	0.460648	0.479167	0.497685	0.518519	0.546296	0.5625	0.585648	0.62037	0.643519	0.648148	0.659722	0.699074	0.715278	0.736111	0.74537	0.752315	0.756944	0.763889	0.777778	0.793981	0.814815	0.821759	0.831019	0.835648	0.842593	0.849537	0.858796	0.865741	0.872685	0.872685	0.875	0.884259	0.886574	0.888889
predictable	0.00695249	0.0602549	0.122827	0.171495	0.214368	0.274623	0.336037	0.388181	0.426419	0.466976	0.521437	0.566628	0.594438	0.637312	0.660487	0.698725	0.730012	0.762457	0.787949	0.815759	0.840093	0.852839	0.873696	0.892236	0.904983	0.909618	0.920046	0.931634	0.937428	0.947856	0.95365	0.955968	0.958285	0.959444	0.964079	0.967555	0.969873	0.973349	0.976825	0.979143	0.979143	0.983778	0.987254	0.988413	0.988413	0.988413	0.988413	0.988413	0.989571
predictable	0.015625	0.046875	0.0850694	0.114583	0.145833	0.194444	0.237847	0.265625	0.296875	0.322917	0.366319	0.392361	0.428819	0.454861	0.470486	0.489583	0.515625	0.539931	0.553819	0.569444	0.590278	0.604167	0.628472	0.649306	0.677083	0.685764	0.696181	0.701389	0.711806	0.730903	0.743056	0.751736	0.770833	0.779514	0.795139	0.810764	0.821181	0.828125	0.831597	0.84375	0.859375	0.873264	0.881944	0.887153	0.887153	0.894097	0.899306	0.899306	0.901042
predictable	0.00960384	0.0504202	0.102041	0.154862	0.188475	0.219688	0.244898	0.280912	0.313325	0.34934	0.390156	0.402161	0.420168	0.442977	0.465786	0.489796	0.506603	0.517407	0.535414	0.558223	0.57623	0.603842	0.620648	0.638655	0.662665	0.686675	0.709484	0.722689	0.734694	0.745498	0.757503	0.769508	0.782713	0.792317	0.795918	0.803121	0.812725	0.821128	0.82593	0.827131	0.840336	0.848739	0.857143	0.863145	0.866747	0.871549	0.87515	0.879952	0.885954
predictable	0.0049505	0.0610561	0.160066	0.19967	0.214521	0.240924	0.252475	0.272277	0.282178	0.29538	0.325083	0.348185	0.371287	0.39604	0.415842	0.442244	0.475248	0.50165	0.526403	0.559406	0.589109	0.620462	0.640264	0.653465	0.673267	0.688119	0.707921	0.722772	0.734323	0.745875	0.765677	0.782178	0.79868	0.810231	0.828383	0.849835	0.864686	0.874587	0.882838	0.891089	0.89934	0.90264	0.905941	0.907591	0.915842	0.915842	0.917492	0.919142	0.922442
predictable	0.00501882	0.0250941	0.0664994	0.0953576	0.148055	0.19197	0.242158	0.291092	0.316186	0.343789	0.407779	0.437892	0.460477	0.471769	0.496863	0.514429	0.53325	0.549561	0.560853	0.580928	0.59724	0.619824	0.638645	0.649937	0.663739	0.676286	0.688833	0.697616	0.713927	0.721455	0.727729	0.735257	0.74404	0.757842	0.761606	0.769134	0.774153	0.782936	0.791719	0.799247	0.805521	0.81054	0.813049	0.814304	0.820577	0.828105	0.83187	0.838143	0.85069
random	0.0503817	0.132824	0.225954	0.265649	0.30229	0.341985	0.364885	0.389313	0.406107	0.422901	0.454962	0.476336	0.499237	0.514504	0.526718	0.534351	0.551145	0.555725	0.580153	0.596947	0.610687	0.633588	0.650382	0.664122	0.680916	0.69313	0.708397	0.719084	0.732824	0.751145	0.758779	0.763359	0.775573	0.789313	0.792366	0.803053	0.819847	0.827481	0.832061	0.841221	0.850382	0.854962	0.859542	0.864122	0.873282	0.879389	0.883969	0.88855	0.89313
random	0.0337739	0.127753	0.20558	0.264317	0.299559	0.325991	0.343612	0.359765	0.381791	0.402349	0.417034	0.43906	0.455213	0.474302	0.484581	0.496329	0.509545	0.528634	0.546256	0.562408	0.584435	0.597651	0.619677	0.631424	0.647577	0.659325	0.669604	0.684288	0.697504	0.71072	0.726872	0.745962	0.760646	0.76652	0.779736	0.787078	0.801762	0.810573	0.819383	0.831131	0.837004	0.84141	0.847283	0.85022	0.853157	0.859031	0.866373	0.86931	0.876652
random	0.0387481	0.131148	0.225037	0.268256	0.290611	0.318927	0.344262	0.365127	0.393443	0.411326	0.456036	0.467958	0.482861	0.494784	0.506706	0.520119	0.536513	0.552906	0.5693	0.576751	0.587183	0.600596	0.615499	0.637854	0.643815	0.652757	0.66617	0.681073	0.690015	0.71237	0.719821	0.725782	0.733234	0.740686	0.752608	0.758569	0.767511	0.774963	0.783905	0.791356	0.800298	0.81073	0.815201	0.822653	0.830104	0.834575	0.840537	0.847988	0.853949
random	0.0504673	0.13271	0.188785	0.214953	0.233645	0.261682	0.28972	0.299065	0.31215	0.325234	0.362617	0.366355	0.392523	0.398131	0.409346	0.414953	0.424299	0.429907	0.442991	0.457944	0.472897	0.48785	0.495327	0.514019	0.528972	0.542056	0.549533	0.566355	0.585047	0.594393	0.607477	0.614953	0.624299	0.635514	0.648598	0.661682	0.671028	0.691589	0.699065	0.714019	0.723364	0.736449	0.75514	0.762617	0.781308	0.792523	0.803738	0.813084	0.824299
random	0.0159574	0.0797872	0.18484	0.232713	0.261968	0.295213	0.327128	0.353723	0.380319	0.405585	0.417553	0.4375	0.460106	0.476064	0.494681	0.514628	0.541223	0.5625	0.594415	0.62367	0.644947	0.672872	0.706117	0.727394	0.74734	0.765957	0.785904	0.808511	0.821809	0.833777	0.845745	0.852394	0.860372	0.878989	0.893617	0.898936	0.901596	0.918883	0.920213	0.921543	0.928191	0.933511	0.93883	0.94016	0.944149	0.948138	0.948138	0.954787	0.956117
random	0.0231481	0.0810185	0.15625	0.204861	0.25463	0.310185	0.359954	0.400463	0.4375	0.47338	0.502315	0.52662	0.543981	0.565972	0.587963	0.608796	0.62037	0.643519	0.666667	0.684028	0.702546	0.724537	0.738426	0.756944	0.78125	0.799769	0.818287	0.833333	0.84838	0.857639	0.868056	0.87963	0.887731	0.893519	0.902778	0.909722	0.918981	0.925926	0.928241	0.930556	0.9375	0.938657	0.94213	0.944444	0.950231	0.954861	0.959491	0.961806	0.96412
random	0.0515267	0.133588	0.227099	0.278626	0.318702	0.34542	0.379771	0.400763	0.435115	0.459924	0.490458	0.501908	0.513359	0.524809	0.538168	0.551527	0.562977	0.568702	0.580153	0.597328	0.614504	0.624046	0.625954	0.637405	0.646947	0.666031	0.673664	0.698473	0.71374	0.721374	0.736641	0.751908	0.76145	0.778626	0.78626	0.793893	0.805344	0.816794	0.818702	0.826336	0.828244	0.833969	0.849237	0.85687	0.858779	0.862595	0.866412	0.872137	0.879771
random	0.0118483	0.07109	0.163507	0.187204	0.208531	0.239336	0.274882	0.298578	0.336493	0.379147	0.398104	0.414692	0.447867	0.471564	0.488152	0.507109	0.528436	0.549763	0.57109	0.592417	0.616114	0.632701	0.64455	0.654028	0.680095	0.699052	0.706161	0.722749	0.729858	0.741706	0.760664	0.772512	0.779621	0.7891	0.796209	0.810427	0.815166	0.827014	0.836493	0.836493	0.841232	0.845972	0.850711	0.85545	0.86019	0.864929	0.867299	0.876777	0.879147
random	0.0272189	0.0863905	0.134911	0.194083	0.28284	0.346746	0.408284	0.447337	0.472189	0.491124	0.528994	0.55858	0.570414	0.594083	0.613018	0.633136	0.654438	0.67574	0.693491	0.718343	0.730178	0.751479	0.770414	0.781065	0.794083	0.809467	0.815385	0.820118	0.826036	0.827219	0.836686	0.842604	0.848521	0.859172	0.868639	0.873373	0.881657	0.884024	0.888757	0.892308	0.897041	0.902959	0.907692	0.910059	0.911243	0.911243	0.915976	0.919527	0.921893
random	0.0130354	0.0577281	0.0893855	0.113594	0.139665	0.175047	0.212291	0.22905	0.258845	0.27933	0.307263	0.329609	0.366853	0.392924	0.41527	0.437616	0.469274	0.502793	0.528864	0.554935	0.575419	0.599628	0.629423	0.651769	0.683426	0.700186	0.715084	0.739292	0.756052	0.774674	0.791434	0.800745	0.811918	0.819367	0.824953	0.839851	0.851024	0.86406	0.865922	0.869646	0.875233	0.880819	0.888268	0.893855	0.899441	0.90689	0.916201	0.919926	0.921788
random	0.0136698	0.0746583	0.201893	0.266036	0.29653	0.328076	0.360673	0.396425	0.426919	0.452156	0.476341	0.494217	0.513144	0.529968	0.546793	0.56572	0.589905	0.604627	0.617245	0.649842	0.670873	0.686646	0.710831	0.727655	0.740273	0.76551	0.788644	0.804416	0.817035	0.826498	0.835962	0.845426	0.850683	0.863302	0.867508	0.870662	0.876972	0.882229	0.890641	0.898002	0.904311	0.908517	0.914826	0.917981	0.921136	0.931651	0.936909	0.941115	0.945321
random	0.0230352	0.0731707	0.120596	0.154472	0.196477	0.226287	0.264228	0.307588	0.331978	0.360434	0.425474	0.445799	0.46748	0.493225	0.509485	0.531165	0.54878	0.560976	0.577236	0.589431	0.604336	0.619241	0.631436	0.649051	0.655827	0.665312	0.673442	0.681572	0.689702	0.696477	0.708672	0.719512	0.728997	0.743902	0.753388	0.758808	0.762873	0.768293	0.775068	0.777778	0.783198	0.791328	0.794038	0.800813	0.804878	0.810298	0.817073	0.819783	0.826558
random	0.0316384	0.110734	0.176271	0.223729	0.248588	0.282486	0.312994	0.338983	0.374011	0.39774	0.448588	0.471186	0.484746	0.501695	0.512994	0.523164	0.536723	0.548023	0.557062	0.566102	0.574011	0.587571	0.59774	0.60791	0.616949	0.622599	0.640678	0.657627	0.667797	0.675706	0.688136	0.698305	0.707345	0.718644	0.723164	0.733333	0.740113	0.752542	0.762712	0.769492	0.775141	0.780791	0.787571	0.79774	0.80339	0.80904	0.812429	0.820339	0.825989
[truncated: 42 more columns]

## Sheet: Figure S1B
Visits without nosepokes (%)
Group
control	33.1544	32.1532	28.0845	33.0408	33.0843	35.4279	32.9691	30.8356	34.2722	28.6571	25.6044	37.8653	25.18	25.4753	31.8814	24.9289	17.6356	22.6057	27.9795	22.2645	16.775
predictable	34.4174	43.6704	37.5386	39.9089	33.0063	36.6325	36.8974	28.8821	41.4538	20.2578	17.2715	18.585	26.2092	25.1133	28.2383	20.7332	28.4386	24.1317	39.6466	34.4399	17.4788	25.6056	15.1763	15.4722	12.4688	19.4901	18.0207	16.0157	20.2126
random	29.4119	27.1218	30.8077	21.869	24.3837	24.1298	25.8285	23.6626	23.4144	22.6388	12.6864	27.4412	19.4482

## Sheet: Figure S1E
d prime at 1st day of conditioning
Group
control	1.06106	0.945721	2.08448	0.829673	1.64298	1.15674	0.817044	1.12627	1.46189	1.38201	2.29336	1.7548	1.07215	1.92532	0.975118
predictable	0.322566	0.0689761	-0.0884508	0.776145	0.759725	-0.0846478	0.516661	0.553808	0.348756	0.822338	0.089936	0.0945086	0.855098	0.120485	0.506927	0.654392	0.460747	0.840036
random	0.943934	1.322	0.183785	0.620883	-0.175102	0.861455	0.500938	0.650646	1.16719	0.861455	1.19991	1.11754	1.13358	2.5347	0.377033	2.59625	1.34755	1.46523	0.50031

## Sheet: Figure S1F
Visits without nose pokes during conditioning phase (%)
	Day
Group	1	2	3	4	5
control	62.5	50	100	75	100
control	66.6667	88.8889	62.5	87.5	33.3333
control	90	87.5	80	90	100
control	76.9231	90	81.8182	100	100
control	91.6667	92.8571	84.6154	100	100
control	77.7778	93.75	78.5714	100	88.8889
control	80	92.3077	83.3333	100	85.7143
control	83.3333	100	100	87.5	90
control	92.3077	100	81.8182	91.6667	92.8571
control	90.4762	84.2105	100	100	90.9091
control	100	100	93.75	96.7742	100
control	94.5455	97.7778	100	97.4359	100
control	89.6552	97.0588	96.5517	95.6522	87.5
control	96.4286	90	90.625	93.3333	100
control	89.1304	97.8723	94.1176	94.1176	97.0588
predictable	58.3333	100	55.5556	66.6667	72.7273
predictable	33.3333	75	100	100	75
predictable	33.3333	62.5	87.5	100	88.8889
predictable	81.8182	80	87.5	100	80
predictable	44.4444	14.2857	0	28.5714	57.1429
predictable	16.6667	28.5714	63.6364	57.1429	60
predictable	78.5714	77.7778	100	100	88.8889
predictable	50	100	25	75	75
predictable	63.6364	33.3333	50	69.2308	72.7273
predictable	80	90.3226	92.5926	90.9091	92.3077
predictable	73.913	75.4098	45.4545	62.5	42.3077
predictable	20	36.6667	16.6667	9.52381	35.7143
predictable	80	75	90	90	80.7692
predictable	70	81.5789	87.5	85	79.1667
predictable	83.3333	75	91.6667	95	75
predictable	84.2105	91.4286	88.4615	83.3333	88.8889
predictable	80	84.8485	75	81.8182	92
predictable	82.7586	81.8182	79.1667	62.963	53.4884
random	63.6364	90	85.7143	78.9474	88.8889
random	72.7273	76.4706	83.3333	76.9231	46.6667
random	79.5918	87.7551	74.2857	93.3333	86.2069
random	28.5714	37.5	77.7778	55.5556	77.7778
random	70.5882	86.2745	61.5385	88.8889	79.1667
random	66.6667	88.4615	78.2609	85.7143	80
random	46.6667	66.6667	69.5652	55	75
random	87.5	80	82.7586	91.4286	90.9091
random	93.3333	92	93.75	83.3333	100
random	66.6667	90.9091	90.9091	89.4737	84.8485
random	86.9565	70.5882	74.0741	43.5897	44.8276
random	80	44.4444	61.5385	44.4444	50
random	78.5714	78.2609	61.5385	56	78.2609
random	100	96.1538	96.6667	87.5	90.9091
random	53.3333	46.4286	64.2857	55.2632	53.5714
random	100	89.6552	80.9524	77.4194	79.3103
random	80	80.9524	71.4286	63.1579	70.3704
random	92.8571	84.4444	73.913	86.8421	77.0833
random	61.5385	82.6087	61.1111	58.3333	55.5556

## Sheet: Figure S2E
Individual mouse tuning curves (spike counts) for depths of 450, 500 and 550 microns.
Depth 450 microns
	Frequency (Hz)
Group	3360	3670	4000	4360	4760	5190	5660	6170	6730	7340	8000	8720	9510	10370	11310	12340	13450	14670	16000	17450	19030	20750	22630	24680
control	0	0	0	1	0	0	0	0	0	0	0	2	3	0	5	3	0	0	0	0	0	0	0	0
control	-0.5	-0.5	-0.5	0	0	0	0	0	0	0	0.5	0	1.5	3.5	2.5	3.5	3	5.5	0	0	-0.5	0	0.5	0
control	0	0	2	-1	0	1	0	0	-2	2	6	6	7	16	16	12	3	2	4	3	1	0	0	0
control	0.5	-1	-0.5	-0.5	0	0	-1	-0.5	0	-2	0.5	1	0.5	9	8.5	12.5	18	13.5	0	-2	-0.5	-0.5	0	0.5
control	0	0	-2	0	0	0	0	3	0	0	2	2	11	17	8	7	3	0	5	-2	4	1	2	3
control	-1	0.5	1.5	0.5	0	0	0.5	0	0.5	0	-1	1.5	3	5	6	7	0.5	1	0.5	0.5	0	0	-0.5	-0.5
control	-3.5	-4	-1	1.5	1	-3.5	-1.5	-1	-1	0.5	-2	5	6.5	11.5	15	18	30	27.5	35.5	15	-0.5	-0.5	0	0
control
control
control
predictable	1	0	0	0	-1	0	0	-1	1	2	1	0	0	1	4	6	7	6	8	4	0	0	1	0
predictable	0	0	0	0	0	-1	0	0	-1	1	3	2	11	10	13	19	27	26	10	0	0	1	0	-1
predictable	0	-0.5	0	-0.5	0.5	-0.5	-0.5	-0.5	0	0	0.5	-0.5	0.5	2.5	3	5	4	9.5	10.5	6.5	6	0	0	0
predictable	-0.5	0.5	0	0	0.5	1	-0.5	-1	0	0	-0.5	1.5	1	5	7.5	8	16	24.5	28	11.5	-1	0	-0.5	0.5
predictable	1	0	0	0	0	-1	0	2	1	5	4	6	10	15	26	20	25	31	39	20	1	1	0	0
predictable	1	-2.5	0	-0.5	1.5	2	-0.5	-1	1.5	0.5	2	3	-0.5	4	13	10	14	7.5	27.5	20.5	21	0.5	1.5	0
predictable	-0.5	0	-0.5	-1	0	0	-0.5	0	0	0.5	1	3.5	4	4	4.5	8.5	12.5	15	21	1.5	0	0	0	0
predictable	0.5	-2.5	0	-2	-2.5	-1	-1	5.5	3	1.5	6.5	4.5	6	13.5	11.5	21	37.5	26.5	-1.5	4.5	1	1	-2	1.5
predictable	-0.5	1	-1.5	1	2	-0.5	6	21.5	20.5	24.5	46.5	59.5	67	77	87.5	107.5	153	121.5	26.5	5.5	-0.5	3	-4.5	-1.5
predictable
predictable	0	0	0	-0.5	0	1.5	0.5	-0.5	-0.5	3	7	20.5	27.5	27.5	34.5	26.5	33	44	31	2.5	0.5	0	-1	-0.5
predictable	-0.5	-0.5	-0.5	0	-0.5	0	-0.5	0.5	0	2	4.5	5.5	6.5	15	8.5	11	11.5	18	19.5	17.5	16.5	0.5	1	-2
predictable
predictable
random	0.5	0	0.5	0	0	0.5	-0.5	3	5.5	16.5	22.5	30	26	34.5	35	35.5	38.5	39	79	43	5	0	-0.5	-1
random	-0.5	0	-0.5	0.5	-0.5	0.5	-0.5	0	0.5	0.5	0.5	1.5	7.5	7.5	12.5	15.5	26	31	3.5	2	0	0	-1	-0.5
random	0	1	-3	-2	-1	1	0	0	0	0	-1	2	12	32	20	18	23	35	5	1	-2	0	-2	0
random	-2.5	-0.5	0	0	-0.5	-1.5	-0.5	-0.5	-0.5	3.5	9.5	10	17	29.5	34	32.5	38.5	46	29.5	-2	0	-1.5	0	-0.5
random	1	1	-1	0	0	-1	-1	0	0	2	4	6	20	11	26	28	43	36	26	15	4	0	0	0
random	-1	0	0	0	0	0	0	0	0	0	0	0	0	1	4	14	25	15	25	7	2	0	1	0
random	1	-2	-1	-4	3	-1	0	-3	-2	-3	2	-1	1	5	8	23	43	12	1	3	-5	-1	-1	1
Depth 500 microns
	Frequency (Hz)
Group	3360	3670	4000	4360	4760	5190	5660	6170	6730	7340	8000	8720	9510	10370	11310	12340	13450	14670	16000	17450	19030	20750	22630	24680
control
control	0	0	0	-0.5	0	0	0	0	0	-0.5	0	0.5	0	2.5	3	6	4	5.5	2.5	0.5	0	0	0	0
control
control	1	-1	0.5	-1.5	-1.5	-1.5	-2	-1.5	-2.5	-3	-1.5	3.5	6	8.5	10.5	8.5	17.5	23	20.5	-2.5	-5	-2	-1.5	-0.5
control	-1	-4	0	1	1	-1	-1	-2	0	-4	0	0	7	13	17	22	29	19	1	0	-2	0	3	0
control	-0.5	0.5	1	-0.5	0	0	-0.5	0	0	-0.5	1.5	3	2	3	4.5	5	14	5	2	0.5	-1	0	0	0
control	-2	1	-1	-1.5	-1	-1.5	-1	0	-1	0	1	10.5	5	6.5	9	24	28.5	29	32	36	6	1.5	-1	0.5
control	0	0	0	0	0.666667	0.333333	0	0.333333	0.333333	-0.333333	2	21	33	35.6667	42.6667	42.6667	51.3333	53.3333	52	36.3333	8.66667	0	0	0
control	0.333333	0.333333	0	0	0	0	0	1.33333	1	6	10	12.3333	22.6667	24.6667	24.6667	31.6667	23.6667	17.6667	0.666667	0	0	0.333333	0	0
control	0.333333	-1.66667	0	-0.666667	-0.666667	0	0	0.333333	0	0.333333	0	-0.333333	7.33333	11.3333	11.3333	10.6667	13.6667	12.6667	-1	0	0.333333	-0.666667	0.333333	-0.333333
predictable	0	1	0	0	0	1	0	0	1	0	1	1	5	0	4	7	11	14	17	19	5	0	0	0
predictable	0	0	1	0	1	0	-2	1	0	2	1	3	3	8	9	10	15	19	19	7	0	1	1	-1
predictable	-0.5	-0.5	1	1	0.5	3	0	1	-0.5	-0.5	0.5	0	-1	0.5	6	6	10	11	24.5	38.5	23.5	4	-0.5	-2
predictable	-0.5	2	0.5	-0.5	1.5	0.5	2.5	1.5	0	2	2	2	2.5	5	5.5	3.5	3	12.5	14	19	8.5	-1	1.5	-3
predictable	0	-1	0	1	-1	-1	0	1	-2	1	0	0	0	1	7	17	11	14	21	19	12	0	1	-1
predictable	0	-1	0	-1	0	0	0	1	0	1	1	0	0	2	4	4	2	1	25	41	20	0	0	0
predictable	1.5	0.5	-1.5	-0.5	-1.5	-0.5	0	0	-1	0.5	1	-2	2.5	1	3	8.5	9	5.5	14.5	18	3	1.5	-0.5	0
predictable	-0.5	0	-0.5	-0.5	0.5	-0.5	1	0	-2	0	3.5	14	14.5	14	17.5	22	24.5	37.5	14.5	1.5	0	-0.5	0.5	-1
predictable	0	1.5	-1	-0.5	0	0	3.5	15	17	20	25.5	40.5	39	54.5	73.5	85.5	94	107	97	12.5	0	0.5	-1.5	-1
predictable
predictable	0	0	-0.5	0.5	-2	-2	-1	0	-2.5	4.5	7.5	21	25.5	31	37	43.5	50	54	50	50	7.5	0	1.5	1
predictable	-1.5	-2.5	-0.5	1	1.5	-1	0.5	-0.5	-2	3.5	3.5	1.5	8	10	5	12.5	13	15	14	20.5	23	4.5	1.5	-1
predictable	-1	-2	-0.666667	0.666667	-0.333333	0.333333	-0.666667	0.333333	-0.333333	0	1.33333	-0.333333	17.6667	17.6667	23.3333	27.6667	30	28.3333	36.6667	31.6667	18.6667	1	2.33333	2.33333
predictable	-0.25	0	0	0	0.25	0	0.25	0.25	0.25	0	0	0.25	1.25	1.5	3.25	2.75	4.25	3.25	3.75	2	0	0	0	0
random	0	-0.5	0	0.5	-1	0.5	-1	5.5	7.5	20.5	25	36	41	39	38.5	49.5	46	54.5	78.5	89	26	1.5	1	0.5
random	1	-0.5	1	-1	-0.5	0	1.5	-0.5	-1.5	1	0	3.5	14	15	27	33	31	33.5	22	1.5	0.5	-2	-1.5	1
random	0.5	-0.5	0	-0.5	-1	-1.5	0	0	0.5	0.5	-1.5	0	2.5	7.5	11.5	14.5	18	14	21.5	8.5	-1.5	-1	-2	-1
random	-0.5	-2	-0.5	0	1	-0.5	0.5	-0.5	0	1	4	9.5	19	35	41	37.5	44.5	55.5	69	52	4.5	0	1	-1
random	0	0	1	0	0	1	0	-1	0	1	0	0	7	9	21	23	30	29	30	30	19	0	1	1
random	0	1	0	0	0	0	0	0	0	0	0	0	1	-1	1	3	11	10	36	28	4	2	1	0
random	-1	0	1	-1	0	-1	-2	1	1	0	-1	0	0	8	8	14	14	17	8	5	0	-2	1	0
Depth 500 microns
	Frequency (Hz)
Group	3360	3670	4000	4360	4760	5190	5660	6170	6730	7340	8000	8720	9510	10370	11310	12340	13450	14670	16000	17450	19030	20750	22630	24680
control	0	0	0	0	1	0	0	0	0	0	0	1	0	1	2	3	4	1	0	1	0	0	0	0
control	0	-0.5	0	0.5	0	0	0	0	-0.5	0	0.5	0	1.5	1	0.5	2	3	5.5	5.5	6	2	0	0	0
control	0	0	-2	0	0	0	0	0	0	0	0	0	1	0	0	10	12	0	0	1	0	-1	0	0
control	2	0	0	3	-2	-6	-2	-3	-3	2	-4	2	4	14	13	21	28	25	38	24	-2	1	2	-1
control	-4	0	1	0	2	2	-1	0	0	0	-2	0	0	0	3	10	15	12	4	1	2	-4	-1	-2
control	-0.5	0	1	-0.5	0	0.5	0	0	0.5	0.5	1.5	2	3.5	4.5	4	7	7	7	7.5	1.5	0.5	0	0	0
control	-1.5	0.5	-0.5	-1	-1.5	-2	-0.5	-0.5	-1	-1	-2.5	3	0	1	7	9.5	15.5	18	22	24	20.5	-1	-0.5	-3
control
control
control
predictable	0	0	-1	0	0	0	0	0	0	0	0	3	0	2	7	3	7	10	11	8	15	0	1	0
predictable	-0.5	-0.5	1.5	0.5	1	-1.5	-1	0.5	0.5	1.5	0	2	1.5	2.5	6	6	14.5	12.5	20	21	14.5	0	-1.5	-1.5
predictable	-0.5	0	-0.5	0	0.5	-0.5	0	0	-0.5	-0.5	0.5	-0.5	0.5	0	5	3	4	11	21	38	47.5	15.5	0.5	0
predictable	-0.5	-0.5	1.5	1	0	0	0.5	0	-0.5	1	-0.5	-1.5	2	4.5	6.5	6	8	11	13.5	11	11	4	-0.5	-1
predictable	1	1	0	0	-1	-1	-1	0	0	-1	1	0	3	0	3	13	9	10	13	13	15	4	0	0
predictable	0	1	1	-1	2	0	-1	-1	0	1	1	0	0	3	2	2	2	2	6	36	53	16	8	2
predictable	2	0	1.5	1.5	0.5	0.5	0	-0.5	-1.5	0	-1	-0.5	4	1.5	3	5	15	14	15.5	22	41	3.5	-0.5	2.5
predictable	0	-1	-0.5	0	0	-0.5	-1.5	0.5	0	5	8.5	16.5	19.5	16	25.5	38.5	43	43.5	54	23.5	0	0	-0.5	-0.5
predictable	-0.5	1	0.5	0	2	0.5	1.5	8	12.5	9	18	21.5	26.5	41.5	64	65	79	87	116	76.5	7.5	3	0	-0.5
predictable	1	0	0	0	0	24	0	0	-1	0	1	0	0	0	0	4	1	-1	2	6	0	0	0	0
predictable	-1.5	-1	-0.5	-0.5	-1	0.5	-1.5	-1	-2.5	-3.5	1	15	20.5	17.5	27	32	35	36	35.5	48.5	17	-5	0	-0.5
predictable	-1.5	-2.5	-0.5	-0.5	0.5	-0.5	0.5	-0.5	-1	1	0.5	-2	3	6	10	6.5	14	15	13.5	15	25	37	4	1.5
predictable
predictable
random	0	0	0	0.5	0	0	0.5	7.5	6	18.5	15.5	28.5	25.5	29.5	29	33	34	34	33.5	53	50.5	2.5	1.5	0
random	-0.5	-2	-0.5	-0.5	-1	1	0.5	-0.5	-2	-1	0.5	10.5	25.5	28.5	35.5	37.5	40.5	51.5	55	18	-3	0	0	0.5
random	0	-3	1	-2	0	0	1	-1	-2	-2	-4	3	22	27	22	26	30	31	47	29	2	0	1	-1
random	-0.5	0	-0.5	0	0.5	0.5	-0.5	-1.5	-0.5	0	2	0.5	14.5	25.5	37	41.5	44	30	47.5	62.5	37.5	5.5	3	6
random	-2	-2	-1	1	0	0	-1	-2	-1	0	0	1	1	11	16	24	23	21	23	36	23	0	-1	0
random	0	0	0	0	0	0	-1	1	2	1	0	1	1	1	0	3	6	8	23	41	25	4	1	0
random	-2	1	-5	5	0	0	2	1	-2	0	-2	-1	1	5	9	7	18	12	22	6	-3	-1	-4	0

## Sheet: Figure S3A
Mean firing rate per zone
100-150 µm
Group
control			2.5	217.5	10	0	12.5	0			2.5		5	150	15	5	2.5						2.5	217.5	2.5	0	12.5	7.5			0		0	197.5	15	0	5						2.5	210	7.5	2.5	22.5	0
predictable		0	0		82.5	0	100	0	12.5		0	0	17.5	5	35	12.5	5	0	0	7.5	10	55	0	30		0	5					0	0		65	0	72.5	5	17.5		0	0	2.5	22.5	62.5	15	2.5	0	2.5
random	5	27.5	40	17.5	10	0	92.5	5	42.5	90	12.5	35		67.5	0	42.5	32.5	25	20	0	97.5	5	37.5	125	20	37.5		62.5	5	62.5	42.5	27.5	22.5	0	122.5	7.5	60	132.5	15	22.5		77.5	2.5	75	32.5	20	50	2.5	155
200-300 µm
Group
control	12.5	0	2.5	67.5	5	27.5	2.5	2.5	0	0	0	2.5		0	15	2.5	0				0	0	2.5	0	2.5	0	10	0	0	2.5	25	7.5	5	92.5	20	20	7.5	7.5	2.5	0	2.5	5		5	12.5	0	2.5
predictable	55	5	0	2.5	0	0	12.5	5	2.5		2.5	5	0	30	15	0	27.5	0	0	0	0	5	0	35			2.5				7.5	15	0	0	0	15	5	0	35		2.5	0	0	0	0	82.5	5	0	0
random	2.5	15	30	2.5	5	5	30	2.5	0	7.5	0	0	0	7.5	0		12.5	2.5	0	0	2.5	10	17.5	55	2.5	17.5	0	45	0	0	7.5	0	2.5	0	17.5	0		32.5	2.5	0	0	0	0	27.5	70	2.5	10	5	45
350-450 µm
Group
control	2.5	0	0	0	0		15					0	0	0	0		2.5	2.5	0	0	0	0	0	2.5	0	0	0				0	0	0	0	2.5		7.5					0	0	0	2.5		0	0	2.5
predictable	0	30	0	0	0	2.5		0	32.5		0	2.5	5			0	7.5	0	2.5	2.5	0	0	0	2.5			2.5	0	0	0	2.5	2.5	0	2.5	2.5	12.5	0	5	5			0	0			5	12.5	0	0
random	0	5	7.5	0	0	0		5			0	5	0		0	0	0	0	2.5	0	5	0	7.5	12.5	0	2.5	0		0			2.5	7.5	0		0	5	5	5	2.5	0	5	2.5	5	2.5	0	0	0
500-600 µm
Group
control		0		0	5	0	0	0	0	0	0	0	0	5	0	0	0					0		12.5	0	0	0	0	0	0		0		0	2.5	2.5	5	0	0	0	0	0	0	7.5	0	0	2.5
predictable	0	0	7.5	7.5	2.5	0	5	0	2.5			0	5	0	0	0	2.5	0	12.5	2.5	2.5	10	5	0		2.5	2.5	0				0	5		7.5	0	5	2.5	5		2.5	2.5	0		0	2.5	2.5	2.5	15
random	0	0	5	0	0	0	0	0	0	0	0	2.5	2.5	2.5	0	2.5	7.5	2.5	2.5	0	15	0	0	0	0	0	2.5	0	0	2.5	0	2.5	0	2.5	2.5	0	0	2.5	0	0	0	15	0	2.5	2.5	0	2.5	0	2.5
650-750 µm
Group
control		0		2.5		0	2.5				0	0		2.5	0		10	0	0	0	0	0		2.5	2.5							0		15		0	5				0	0		0	15		2.5	0	0
predictable	0	0	2.5	0	0	0	7.5	10	0			10	7.5			0	0	0	0	10	0	2.5	5			20	7.5	25	2.5	0		0	15	2.5	5	0	15									0	0	2.5	0
random	0	0	0	0	0	0	2.5	0	5	0	0	10	12.5		0	0	0	7.5	12.5	0	0	5	0	0	2.5	2.5	0	2.5	12.5	2.5	0	2.5	5	17.5		0	0	2.5	5	5	0	12.5	0	0	0	0	7.5	2.5	0
[truncated: 870 more columns]

## Sheet: Figure S3B
Max firing rate (Hz)
Group
home cage	60	35	57.5	82.5	65	95	60	30	52.5	82.5	65	87.5	70	57.5	37.5	62.5	52.5	90	42.5	15	72.5	60	70	65	50	22.5	22.5	55	42.5	10	20			37.5	45	5	15		22.5	75	30	10	25	27.5	72.5	72.5	62.5	22.5	47.5
control			7.5	250	25	7.5	157.5	17.5			7.5		15	285	47.5	7.5	102.5				65	25	10	220	97.5	67.5	87.5	97.5	20	40	75	85		77.5	95	67.5	37.5				32.5	27.5	12.5	47.5	72.5	55	17.5	197.5	190
predictable		7.5	12.5		132.5	20	100	45	97.5		27.5	30	77.5	172.5	282.5	62.5	45	17.5	7.5	150	72.5	105	77.5	355		55	45				197.5	210	22.5	62.5	147.5	95	105	110	330		22.5	45	32.5	212.5	465	90	245	15	55
random	95	92.5	42.5	97.5	142.5	15	175	205	127.5	192.5	135	82.5		152.5	147.5	127.5	207.5	197.5	117.5	32.5	145	142.5	97.5	170	127.5	55	35	165	122.5		97.5	70	25	15	77.5	95	45	45	75	25	27.5		82.5			145	77.5	35
[truncated: 77 more columns]

## Sheet: Figure S3C
Tuning curve firing rates (Hz)
	Frequency (Hz)
Group	2000	3000	4000	5000	6000	7000	8000	9000	10000	11000	12000	13000	14000	15000	16000	18000	19000	20000	22000	23000	25000	27000	29000	31000
exposed 8 kHz	0	0	0	0	1	4	24	16	5	3	1	0	0	-1	0	0	0	0	0	-1	2	-1	0	1
exposed 8 kHz	1	2	2	12	23.5	53	82	87	70	14.5	4.5	1.5	0.5	-0.5	-1	-1	0.5	0	0.5	-0.5	0	-0.5	1	-0.5
exposed 8 kHz	-0.5	-1.5	0	6.5	29	49	38.5	16.5	12.5	7	4	4.5	3	2	-1.5	2	1.5	0	3.5	2	-0.5	2	0.5	-1.5
exposed 8 kHz
exposed 8 kHz	0	-1	0	5	13	17	12	1	-1	0	-1	0	0	0	-1	1	0	0	0	0	0	-3	0	2
exposed 8 kHz
	Frequency (Hz)
Group	3360	3670	4000	4360	4760	5190	5660	6170	6730	7340	8000	8720	9510	10370	11310	12340	13450	14670	16000	17450	19030	20750	22630	24680
control	3	9	9	9	13	17	18	25	18	20	26	12	15	18	18	17	16	8	9	7	6	8	5	10
control	0.5	1.5	2.5	5.5	3.5	7	7	4.5	8	0	0.5	1	0.5	0.5	0.5	0	-0.5	0	0	0.5	0	0.5	0	0
control	-2	2	2	3	2	2	0	-1	1	3	1	1	3	3	2	0	0	2	2	1	1	-1	0	0
control	12	13.5	13.5	28	26	24.5	35.5	44.5	50.5	55	48	16.5	6	4	0	-0.5	1	0	-2.5	-0.5	1.5	3	0.5	0.5
control	1	2.66667	1.33333	9	24.3333	26.3333	21.6667	38.6667	48.3333	52	46	38.3333	13	6.33333	0.333333	0.666667	-1.66667	2	-2	0.333333	0.333333	-1.66667	-0.333333	2
control	1.33333	2.66667	3	4.33333	6.33333	8.66667	8.33333	8.66667	9.66667	8	4	4	1	0	0	0.333333	0	0.666667	0	0.333333	-0.333333	-0.333333	0.333333	0.333333
control	0.333333	0	-0.333333	1.66667	2.66667	4.33333	5	7.66667	8	11.6667	8.33333	5	1.66667	0.666667	0.333333	-0.333333	-0.333333	0	0	0	0.333333	0.333333	0.333333	0
control	2	8	7	10	9	18	16	34	31	27	29	21	39	24	27	21	14	8	3	6	5	2	0	4
control	10	5.5	16.5	7	21	18.5	16	27.5	22	22.5	15	17	12	14.5	10	8.5	11	5.5	5.5	4.5	4	5.5	12.5	7
control	-1.5	1	-1	0.5	4	3.5	2	10	15.5	14	12	30	24	18.5	7	0	-1.5	-2.5	-0.5	-1	-1.5	-1.5	-0.5	-1

## Sheet: Figure S3D
Proportion of mice
	Recording day
Group	6	7	8	9	10	11	12
control	0.1	0.2	0.4	0.3	0	0	0
predictable	0.0714286	0.214286	0.357143	0.0714286	0.0714286	0.0714286	0.142857
random	0	0.142857	0.142857	0.428571	0	0.142857	0.142857

## Sheet: Figure S3E
Max spike number per recording day
Group	Recording day	Max spike number
control	6	26
control	7	62
control	8	17
control	9	81
control	7	47
control	8	30.5
control	8	55
control	9	98.66
control	9	76
control	8	82.66
predictable	6	79
predictable	7	84.5
predictable	8	57.5
predictable	10	41.5
predictable	8	60
predictable	12	55
predictable	12	58.5
predictable	11	55
predictable	9	196.5
predictable	7	29
predictable	8	67.5
predictable	8	40.5
predictable	8	62.66
predictable	7	127.5
random	9	91.5
random	12	61.5
random	8	86
random	11	69.5
random	9	57
random	9	64
random	7	70

[truncated: 18 more sheets: Figure S3F, Figure S4A, Figure S4B, Figure S4C, Figure S5A, Figure S5B, Figure S5C, Figure S5D, Figure S6B, Figure S6C, Figure S7A, Figure S7B, Figure S7C, Figure S7D, Figure S7E, Figure S7F, Figure S7G, Figure S8B]
