# Supplementary material for: Auditory midbrain coding of statistical learning that results from discontinuous sensory stimulation
Source: PLoS Biol. 2018 Jul 26;16(7):e2005114. doi: 10.1371/journal.pbio.2005114 (PMC6065201; doi:10.1371/journal.pbio.2005114)
Supplement: S1 Table — (XLSX) [file pbio.2005114.s011.xlsx]

## Sheet: Sheet1
	Category	Protein	Gene	dF	F-value	p-value	Home cage (mean ± SEM x103)	Control (mean ± SEM x103)	Predictable (mean ± SEM x103)
	Transcription factos and immediate early genes
		Arc	arc	2,9	0.03	0.97	218 ± 30	236 ± 26	225 ± 58
		C-fos	cfos	2,17	3.32	0.06	65 ± 5	45.6 ± 3	54 ± 7
		cAMP response element binding (CREB)	creb	2,17	129.41	<0.0001	5.1±0.8	36.5 ± 1.5	32.8 ± 1.4
	Inhibitory transmission
		GABA receptor:
		subunit β2	gabrb2	2,17	3.11	0.07	1216 ± 100	1379 ± 74	1531 ± 82
		subunit β3	gabrb3	2,17	0.11	0.98	1394 ± 112	1414 ± 33	1391 ± 182
		subunit α1	gabra1	2,17	0.13	0.87	1483 ± 76	1565 ± 164	1493 ± 60
		subunit α3	gabra3	2,16	0.59	0.56	17.4 ± 2	15.52 ± 0.8	15.71 ± 1.2
		Glutamic acid descarboxylase	gad1	2,17	0.14	0.86	252 ± 13	263 ± 47	238 ± 4
		GABA vesicular transporter (VGAT)	vgat	2,14	3.4	0.06	231 ± 12	161 ± 21	207 ± 19
	Excitatory transmission
		NMDA receptor:
		subunit 2A	grin2a	2,16	0.55	0.58	6.2 ± 0.9	8.8 ± 4	4.8 ± 0.2
		subunit 2B	grin2b	2,17	0.18	0.18	4.1 ± 0.4	3.4 ± 0.3	3.3 ± 0.2
		AMPA receptor:
		subunit 1	gria 1	2,17	6.7	<0.01	185 ± 12	139 ± 6	156 ± 8
		subunit 2	gria 2	2,17	4.34	<0.05	0.15 ± 0.04	0.06 ± 0.0006	0.09 ± 0.007
		Post-synaptic density protein 95 (PSD95)	psd95	2,12	0.78	0.47	2030 ± 159	2217 ± 67	2228 ± 139
		Glutamate vesicular transporter 2 (Vglut2)	vglut2	2,17	1.25	0.31	194 ± 12	242 ± 34	258 ± 30
	Neurotrophic factors and neuronal plasticity
		Brain derived neurotrophic factor (BDNF)	bdnf	2,17	5.33	<0.05	39 ± 9	14 ± 1	16.7 ± 3.4
		Matrix-metalloprotease 9 (MMP9)	mmp9	2,17	0.73	0.49	1.6 ± 0.15	1.74 ± 0.1	1.5 ± 0.1
		Cholinergic receptor muscarinic 2	chrm2	2,14	0.31	0.73	89 ± 13	96 ± 12	105 ± 14
		Ratio Vglu2/VGAT	-	2,14	12.78	<0.001	0.84 ± 0.05	1.51 ± 0.12	1.23 ± 0.07
